# Supplementary material for: Neuroimaging genomics as a window into the evolution of human sulcal organization
Source: Cereb Cortex. 2024 Mar 9;34(3):bhae078. doi: 10.1093/cercor/bhae078 (PMC10926775; doi:10.1093/cercor/bhae078)
Supplement: GoltermannAlagoz_et_al_SI_bhae078 [file goltermannalagoz_et_al_si_bhae078.xlsx]

## Sheet: Figure S1
Figure S1: Trait selection workflow. (A) GWASs of 450 sulcal parameters were used from Sun et al. (2022) (summary statistics are available at https://enigma-brain.org/sulci-browser). (B) Sulcal parameters with >10% and significant SNP-heritability were selected. (C) Two separate analysis streams were established, where the targeted stream was guided by comparative neuroimaging studies, while the …

## Sheet: Figure S2
Figure S2: The LocusZoom plot showing four GWAS SNPs that overlap with two adjacent HAR elements. HARs are highlighted in green (HAR1: chr7:19,617,068-19,617,327, HAR2: chr7:19,618,306-19,618,526). Colors represent linkage disequilibrium with rs4719574 based on 1000 Genomes Project reference data set.

## Sheet: Figure S3
Figure S3: ZIC1 and ZIC4 gene expression trajectories in pre- and post-natal human cortex in Brainspan data set. Each data point corresponds to gene expression level from one cortical region. Lines indicate the average of these regions. RPKM: Reads Per Kilobase of transcript per Million mapped reads, yrs: years, pcw: post-conception weeks.

## Sheet: Table S1
Table S1: Univariate LDSC SNP-heritability estimates for all available sulcal parameters (n=450). Traits with >10% and significant (αBonferroni=0.05/163) SNP-h2 are shaded in light green, others in grey. Traits are ranked based on p-value.
Sulcus	Full Name	Parameter	Hemisphere	Total_h2	Total_h2_sterr	Lambda_GC	Mean_chisq	LDSC_intercept	LDSC_int_sterr	p-value	-log10(p-value)
F.I.P	Intraparietal sulcus	width	right	0.2804	0.0309	1.1019	1.1212	0.9859	0.008	5.71351e-20	19.2431
S.C	Central sulcus	width	left	0.3147	0.0354	1.1175	1.1375	1.0038	0.0087	3.06011e-19	18.5143
S.C	Central sulcus	width	right	0.2812	0.0328	1.1019	1.1278	1.0016	0.0088	5.0337e-18	17.2981
F.I.P	Intraparietal sulcus	width	left	0.2682	0.0316	1.1113	1.1265	0.9953	0.0088	1.05709e-17	16.9759
S.Olf	Olfactory sulcus	surfacearea	right	0.2706	0.0327	1.105	1.1213	0.9943	0.0091	6.41043e-17	16.1931
INSULA	Insula	width	right	0.2437	0.0297	1.0833	1.1077	0.9896	0.0085	1.14924e-16	15.9396
F.C.L.p	Posterior lateral fissure	width	left	0.2665	0.0326	1.105	1.1344	1.0074	0.0089	1.48121e-16	15.8294
S.Po.C.sup	Superior postcentral sulcus	width	left	0.2641	0.0325	1.0864	1.0952	0.9945	0.0094	2.72038e-16	15.5654
S.Olf	Olfactory sulcus	meandepth	left	0.2519	0.0321	1.0926	1.1188	1.0044	0.0089	2.12457e-15	14.6727
S.Olf	Olfactory sulcus	meandepth	right	0.2205	0.0285	1.0988	1.1226	1.0092	0.0082	5.09582e-15	14.2928
S.F.sup	Superior frontal sulcus	width	right	0.243	0.0318	1.0926	1.1084	0.9936	0.0079	8.89881e-15	14.0507
S.Pe.C.inter	Intermediate precentral sulcus	width	right	0.2221	0.0296	1.0741	1.0898	0.988	0.0085	3.10968e-14	13.5073
S.Call	Subcallosal sulcus	meandepth	right	0.2382	0.032	1.0864	1.1045	0.9949	0.0084	4.89333e-14	13.3104
S.F.sup	Superior frontal sulcus	width	left	0.2596	0.0353	1.1082	1.1186	0.995	0.0084	9.61034e-14	13.0173
S.F.inter	Intermediate frontal sulcus	width	left	0.2333	0.0318	1.0895	1.1199	1.0026	0.0089	1.09644e-13	12.96
S.T.s	Superior temporal sulcus	width	right	0.2591	0.0356	1.0988	1.1301	0.9989	0.0091	1.6929e-13	12.7714
S.T.s	Superior temporal sulcus	width	left	0.2468	0.0347	1.1113	1.1357	1.0048	0.0088	5.70244e-13	12.2439
F.C.M.post	Calloso-marginal posterior fissure	width	left	0.2406	0.0344	1.0895	1.1089	1.0061	0.0094	1.15323e-12	11.9381
S.Olf	Olfactory sulcus	surfacearea	left	0.2077	0.0298	1.0864	1.1121	1.0119	0.0088	1.58697e-12	11.7994
S.O.T.lat.ant	Anterior occipito-temporal lateral sulcus	meandepth	right	0.2059	0.0296	1.0802	1.0976	1.0086	0.0082	1.74934e-12	11.7571
S.F.int	Internal frontal sulcus	width	right	0.2192	0.0316	1.071	1.0803	0.9839	0.0091	2.0067e-12	11.6975
INSULA	Insula	width	left	0.2297	0.0333	1.0957	1.1041	0.9984	0.0094	2.63888e-12	11.5786
F.C.L.p	Posterior lateral fissure	width	right	0.2219	0.0322	1.0988	1.1237	1.0129	0.0082	2.76416e-12	11.5584
F.Cal.ant..Sc.Cal	Calcarine fissure	width	right	0.214	0.0311	1.0926	1.1158	1.0019	0.0086	2.97109e-12	11.5271
F.P.O	Parieto-occipital fissure	width	right	0.2176	0.0317	1.0802	1.0973	1.0014	0.0083	3.33966e-12	11.4763
S.F.inter	Intermediate frontal sulcus	width	right	0.2276	0.0333	1.0895	1.1114	1.0026	0.0087	4.10498e-12	11.3867
S.F.polaire.tr	Polar frontal sulcus	width	left	0.22	0.0324	1.071	1.0855	0.9883	0.0091	5.60188e-12	11.2517
F.C.L.p	Posterior lateral fissure	surfacearea	right	0.2011	0.03	1.0864	1.1109	1.0104	0.009	1.01859e-11	10.992
F.Cal.ant..Sc.Cal	Calcarine fissure	width	left	0.2232	0.0336	1.1019	1.1182	1.0013	0.0083	1.5383e-11	10.813
F.I.P.Po.C.inf	Superior postcentral intraparietal superior sulcus	width	left	0.2106	0.032	1.0741	1.0943	0.9919	0.0088	2.33255e-11	10.6322
F.Coll	Collateral fissure	meandepth	right	0.1826	0.0279	1.0957	1.101	1.0056	0.008	2.9787e-11	10.526
S.Or	Orbital sulcus	surfacearea	right	0.1921	0.0296	1.0864	1.0967	1.0009	0.0077	4.29567e-11	10.367
S.O.T.lat.ant	Anterior occipito-temporal lateral sulcus	meandepth	left	0.1832	0.0284	1.0772	1.0921	1.0048	0.0084	5.56658e-11	10.2544
OCCIPITAL	Occipital lobe	width	left	0.2205	0.0347	1.1144	1.123	1.0041	0.0087	9.27843e-11	10.0325
S.Po.C.sup	Superior postcentral sulcus	width	right	0.2031	0.0319	1.0741	1.0863	0.997	0.0084	9.65244e-11	10.0154
S.Call	Subcallosal sulcus	surfacearea	left	0.1911	0.0303	1.0833	1.0861	1.0036	0.008	1.42312e-10	9.84676
F.Cal.ant..Sc.Cal	Calcarine fissure	meandepth	left	0.1995	0.0318	1.0988	1.118	1.0135	0.0088	1.76414e-10	9.75347
S.Pa.sup	Superior parietal sulcus	width	right	0.1915	0.0307	1.0618	1.0709	0.9924	0.0085	2.21905e-10	9.65383
F.Cal.ant..Sc.Cal	Calcarine fissure	surfacearea	left	0.2124	0.0342	1.0833	1.106	1.0001	0.0095	2.64037e-10	9.57833
F.I.P.Po.C.inf	Superior postcentral intraparietal superior sulcus	width	right	0.1891	0.0305	1.0802	1.0998	1.0111	0.0087	2.82316e-10	9.54926
S.Call	Subcallosal sulcus	surfacearea	right	0.1818	0.0294	1.0895	1.1083	1.0061	0.0082	3.13134e-10	9.50427
S.Or	Orbital sulcus	width	left	0.1834	0.03	1.0802	1.0947	1.0065	0.0084	4.87856e-10	9.31171
S.Pe.C.inter	Intermediate precentral sulcus	width	left	0.178	0.0295	1.0772	1.0826	1.0006	0.0084	8.00254e-10	9.09677
F.Cal.ant..Sc.Cal	Calcarine fissure	surfacearea	right	0.2189	0.0365	1.1019	1.1227	1.0059	0.0089	1.00337e-09	8.99854
F.C.M.post	Calloso-marginal posterior fissure	width	right	0.2014	0.0342	1.0802	1.1071	1.004	0.0091	1.944e-09	8.7113
F.Coll	Collateral fissure	meandepth	left	0.1773	0.0307	1.0802	1.0862	1.0128	0.0082	3.84208e-09	8.41543
F.P.O	Parieto-occipital fissure	width	left	0.1664	0.029	1.0864	1.0957	1.0091	0.0081	4.79201e-09	8.31948
S.F.polaire.tr	Polar frontal sulcus	width	right	0.1972	0.0347	1.0802	1.092	1.0011	0.0092	6.61773e-09	8.17929
F.P.O	Parieto-occipital fissure	surfacearea	right	0.1595	0.0284	1.0618	1.0778	1.0001	0.0083	9.76029e-09	8.01054
S.s.P	Sub-parietal sulcus	surfacearea	right	0.16	0.0285	1.0527	1.0676	0.9962	0.0082	9.88311e-09	8.00511
S.Call	Subcallosal sulcus	length	left	0.1689	0.0301	1.071	1.0736	0.9997	0.0085	1.00409e-08	7.99823
S.F.inf	Inferior frontal sulcus	width	right	0.1714	0.0306	1.0741	1.0842	0.9992	0.0088	1.06371e-08	7.97318
OCCIPITAL	Occipital lobe	width	right	0.1964	0.0356	1.105	1.1251	1.0071	0.0081	1.72561e-08	7.76306
F.Cal.ant..Sc.Cal	Calcarine fissure	meandepth	right	0.1728	0.0314	1.0772	1.1074	1.0171	0.0092	1.86496e-08	7.72933
S.Or	Orbital sulcus	width	right	0.1637	0.0301	1.0895	1.0949	1.0099	0.0089	2.68597e-08	7.5709
S.T.s.ter.asc.post	Posterior terminal ascending branch of the superior temporal sulcus	width	right	0.1689	0.0313	1.0679	1.081	0.9967	0.0088	3.404e-08	7.46801
F.I.P	Intraparietal sulcus	meandepth	left	0.1606	0.0299	1.0649	1.08	1.0087	0.0083	3.90991e-08	7.40783
S.T.i.post	Posterior inferior temporal sulcus	width	left	0.1668	0.0311	1.0802	1.0917	0.9994	0.0084	4.08476e-08	7.38883
S.s.P	Sub-parietal sulcus	meandepth	left	0.1542	0.0288	1.0466	1.0516	0.9918	0.0085	4.29758e-08	7.36678
S.Pe.C.sup	Superior precentral sulcus	width	right	0.1654	0.0312	1.0436	1.053	0.984	0.0077	5.74961e-08	7.24036
S.F.inf	Inferior frontal sulcus	width	left	0.1751	0.0332	1.0833	1.1078	1.0113	0.0093	6.67059e-08	7.17584
S.Cu	Cuneal sulcus	width	left	0.1417	0.027	1.0588	1.0641	0.9954	0.0068	7.68179e-08	7.11454
F.I.P	Intraparietal sulcus	meandepth	right	0.1736	0.0333	1.0772	1.084	0.0091		9.27987e-08	7.03246
S.Pa.int	Internal parietal sulcus	width	right	0.1628	0.0306	1.0618	1.0783	1.0044	0.0079	9.89614e-08	7.00453
S.O.T.lat.ant	Anterior occipito-temporal lateral sulcus	surfacearea	right	0.1697	0.0327	1.0895	1.1045	1.0157	0.009	1.05372e-07	6.97728
F.C.M.post	Calloso-marginal posterior fissure	meandepth	right	0.1545	0.0299	1.0864	1.0891	1.0103	0.0085	1.18798e-07	6.92519
F.C.L.r.ant	Anterior ramus of lateral fissure	width	left	0.1318	0.0259	1.0466	1.0491	0.9962	0.0071	1.80165e-07	6.74433
S.F.int	Internal frontal sulcus	width	left	0.1483	0.0293	1.0618	1.0746	1.0066	0.0083	2.08058e-07	6.68182
F.C.L.p	Posterior lateral fissure	surfacearea	left	0.1476	0.0291	1.0618	1.0724	1.0063	0.0087	2.35773e-07	6.62751
S.F.inf	Inferior frontal sulcus	meandepth	right	0.1511	0.03	1.0679	1.0882	1.0112	0.0081	2.36854e-07	6.62552
F.Coll	Collateral fissure	width	right	0.1681	0.0336	1.0772	1.0928	1.0083	0.0089	2.8226e-07	6.54935
S.F.marginal	Marginal frontal sulcus	width	left	0.1535	0.0308	1.0557	1.0657	0.9943	0.0087	3.11792e-07	6.50613
S.Li.ant	Anterior intralingual sulcus	width	right	0.1499	0.0304	1.0285	1.0368	0.9854	0.0083	4.09214e-07	6.38805
S.F.inf.ant	Anterior inferior frontal sulcus	width	right	0.1438	0.0292	1.0649	1.0725	1.0036	0.0086	4.22541e-07	6.37413
S.F.sup	Superior frontal sulcus	meandepth	right	0.1464	0.0302	1.071	1.075	1.0032	0.0086	6.24562e-07	6.20442
S.O.T.lat.post	Posterior occipito-temporal lateral sulcus	width	right	0.1488	0.0307	1.0588	1.0706	0.9987	0.0087	6.2701e-07	6.20273
S.Or	Orbital sulcus	surfacearea	left	0.1599	0.033	1.0741	1.0753	0.999	0.0085	6.31611e-07	6.19955
S.Olf	Olfactory sulcus	length	right	0.1525	0.0316	1.0588	1.0679	0.9942	0.0092	6.9669e-07	6.15696
S.O.T.lat.ant	Anterior occipito-temporal lateral sulcus	surfacearea	left	0.1587	0.0332	1.0895	1.0927	1.0116	0.0089	8.75951e-07	6.05752
S.F.inf	Inferior frontal sulcus	meandepth	left	0.1445	0.0304	1.0833	1.0872	1.0151	0.0081	1.00067e-06	5.99971
F.C.L.r.ant	Anterior ramus of lateral fissure	surfacearea	right	0.1585	0.0334	1.0496	1.0506	0.9954	0.0082	1.03991e-06	5.983
S.T.s	Superior temporal sulcus	meandepth	left	0.1493	0.0315	1.0649	1.0769	1.0046	0.0097	1.07027e-06	5.97051
F.C.L.r.asc	Ascending ramus of the lateral fissure	width	left	0.1467	0.0311	1.0618	1.0699	0.9958	0.0088	1.19649e-06	5.92209
S.O.T.lat.post	Posterior occipito-temporal lateral sulcus	meandepth	right	0.1339	0.0286	1.0436	1.0356	0.9856	0.0086	1.31203e-06	5.88206
S.s.P	Sub-parietal sulcus	meandepth	right	0.1438	0.0311	1.0496	1.0614	1.0015	0.0084	1.88392e-06	5.72494
S.Or	Orbital sulcus	meandepth	left	0.1376	0.0299	1.0557	1.0649	1.0022	0.0084	2.0922e-06	5.6794
S.Pa.sup	Superior parietal sulcus	width	left	0.1615	0.0352	1.0527	1.061	0.992	0.008	2.23683e-06	5.65037
S.F.median	Median frontal sulcus	width	left	0.1592	0.0348	1.0741	1.0765	1.0018	0.0085	2.38437e-06	5.62263
S.Pe.C.median	Median precentral sulcus	width	left	0.158	0.0348	1.0496	1.0557	0.9871	0.0086	2.80965e-06	5.55135
S.O.T.lat.post	Posterior occipito-temporal lateral sulcus	width	left	0.1189	0.0263	1.0496	1.0579	0.9971	0.0075	3.07868e-06	5.51164
F.C.L.p	Posterior lateral fissure	meandepth	left	0.121	0.027	1.0405	1.0427	0.9879	0.0079	3.70633e-06	5.43106
F.I.P	Intraparietal sulcus	length	right	0.1246	0.028	1.0375	1.0412	0.9881	0.0076	4.29351e-06	5.36719
F.P.O	Parieto-occipital fissure	meandepth	right	0.1556	0.035	1.0926	1.0973	1.0107	0.0091	4.38002e-06	5.35852
S.Or	Orbital sulcus	meandepth	right	0.1471	0.033	1.0618	1.0753	1.0073	0.0091	4.41285e-06	5.35528
S.F.marginal	Marginal frontal sulcus	width	right	0.1357	0.0306	1.0436	1.0606	0.9945	0.0083	4.6113e-06	5.33618
S.Call	Subcallosal sulcus	meandepth	left	0.1392	0.0314	1.0649	1.0698	0.9994	0.0087	4.64393e-06	5.33311
S.Rh	Rhinal sulcus	meandepth	right	0.1303	0.0296	1.0436	1.0604	1.0006	0.0087	5.36221e-06	5.27066
F.Coll	Collateral fissure	width	left	0.143	0.0326	1.0802	1.0858	1.0129	0.0091	5.75938e-06	5.23962
S.T.i.ant	Anterior inferior temporal sulcus	width	right	0.129	0.0295	1.0588	1.0681	1.0063	0.0085	6.13087e-06	5.21248
S.Olf	Olfactory sulcus	width	right	0.1292	0.03	1.0557	1.0501	0.9977	0.0078	8.28665e-06	5.08162
F.C.M.post	Calloso-marginal posterior fissure	meandepth	left	0.1283	0.03	1.0496	1.069	1.0079	0.0079	9.48563e-06	5.02293
S.Or	Orbital sulcus	length	right	0.1346	0.0315	1.0618	1.0683	1.0018	0.0078	1.08783e-05	4.96344
S.T.i.ant	Anterior inferior temporal sulcus	width	left	0.1404	0.0333	1.0618	1.0741	1.0023	0.0092	1.24218e-05	4.90582
OCCIPITAL	Occipital lobe	surfacearea	left	0.1195	0.0285	1.0588	1.0702	1.0033	0.0078	1.37655e-05	4.86121
S.T.i.post	Posterior inferior temporal sulcus	width	right	0.1211	0.0289	1.0864	1.1004	1.0187	0.0079	1.39286e-05	4.85609
INSULA	Insula	surfacearea	right	0.1246	0.0298	1.0618	1.0704	0.9998	0.0085	1.44982e-05	4.83869
S.s.P	Sub-parietal sulcus	width	left	0.1282	0.0307	1.0679	1.0795	1.0165	0.0092	1.48408e-05	4.82854
S.Li.post	Posterior intra-lingual sulcus	width	right	0.1283	0.0308	1.0496	1.0515	0.9933	0.0083	1.55278e-05	4.80889
S.T.i.ant	Anterior inferior temporal sulcus	surfacearea	right	0.121	0.0291	1.0527	1.0595	1.0035	0.0077	1.6047e-05	4.79461
S.s.P	Sub-parietal sulcus	width	right	0.1384	0.0336	1.0649	1.0699	1.0058	0.0085	1.90221e-05	4.72074
S.Call	Subcallosal sulcus	length	right	0.1185	0.0288	1.071	1.0823	1.0096	0.0084	1.9394e-05	4.71233
S.Pa.int	Internal parietal sulcus	width	left	0.1233	0.0302	1.0649	1.0724	1.0042	0.0073	2.22499e-05	4.65267
S.Pe.C.sup	Superior precentral sulcus	width	left	0.1227	0.03	1.0436	1.0487	0.9978	0.0082	2.4232e-05	4.61561
F.C.L.a	Anterior lateral fissure	width	left	0.1213	0.0299	1.0527	1.0646	1.008	0.0087	2.48688e-05	4.60434
S.F.int	Internal frontal sulcus	meandepth	right	0.119	0.0294	1.0496	1.0509	0.9955	0.0083	2.58706e-05	4.58719
S.p.C	Paracentral sulcus	width	left	0.1287	0.0319	1.0436	1.0546	0.9994	0.0074	2.73614e-05	4.56286
F.P.O	Parieto-occipital fissure	meandepth	left	0.1319	0.0328	1.0618	1.0786	1.0061	0.0095	2.89338e-05	4.53859
F.Coll	Collateral fissure	surfacearea	right	0.1124	0.028	1.0588	1.0587	1.0052	0.0085	2.9813e-05	4.52559
S.T.s	Superior temporal sulcus	meandepth	right	0.1179	0.0294	1.071	1.081	1.016	0.0085	3.03331e-05	4.51808
S.F.int	Internal frontal sulcus	surfacearea	right	0.1142	0.0286	1.0557	1.0677	1.0092	0.0077	3.26203e-05	4.48651
S.O.T.lat.post	Posterior occipito-temporal lateral sulcus	meandepth	left	0.126	0.0318	1.0345	1.0409	0.9926	0.0085	3.71212e-05	4.43038
S.T.pol	Polar temporal sulcus	width	right	0.1203	0.0304	1.0496	1.0475	0.994	0.0088	3.79109e-05	4.42124
S.C	Central sulcus	meandepth	left	0.1399	0.0356	1.0772	1.0823	1.0207	0.0093	4.25126e-05	4.37148
F.C.L.r.asc	Ascending ramus of the lateral fissure	width	right	0.1319	0.0337	1.0527	1.0596	0.9961	0.0086	4.53999e-05	4.34295
S.Pe.C.marginal	Marginal precentral sulcus	width	right	0.1341	0.0343	1.0527	1.0552	0.99	0.0079	4.62205e-05	4.33517
F.C.M.ant	Calloso-marginal ramus of the lateral fissure	surfacearea	right	0.1123	0.029	1.0315	1.0423	0.9997	0.0081	5.38814e-05	4.26856
S.Pe.C.marginal	Marginal precentral sulcus	width	left	0.1347	0.0348	1.0285	1.0407	0.9914	0.0076	5.42639e-05	4.26549
S.T.s.ter.asc.post	Posterior terminal ascending branch of the superior temporal sulcus	width	left	0.1145	0.0296	1.0772	1.0675	1.0078	0.0083	5.48111e-05	4.26113
S.Pa.t	Transverse parietal sulcus	width	right	0.1289	0.0337	1.0345	1.0438	0.9956	0.0089	6.54057e-05	4.18438
S.F.sup	Superior frontal sulcus	surfacearea	left	0.114	0.0299	1.0405	1.0465	0.9902	0.0082	6.87259e-05	4.16288
S.Pe.C.inf	Inferior precentral sulcus	width	left	0.1147	0.0301	1.0557	1.0602	1.0037	0.0081	6.93062e-05	4.15923
F.I.P	Intraparietal sulcus	surfacearea	right	0.1066	0.028	1.0557	1.0585	1.0077	0.008	7.02908e-05	4.1531
S.C	Central sulcus	meandepth	right	0.1152	0.0303	1.071	1.0768	1.0131	0.0083	7.17721e-05	4.14404
S.O.p	Occipito-polar sulcus	width	right	0.1108	0.0292	1.0436	1.0464	1.0039	0.0084	7.39645e-05	4.13098
F.C.L.r.asc	Ascending ramus of the lateral fissure	meandepth	right	0.1139	0.0304	1.0315	1.0357	0.9916	0.0086	8.95843e-05	4.04777
F.C.L.p	Posterior lateral fissure	length	left	0.1127	0.0301	1.0225	1.0289	0.9862	0.0087	9.04898e-05	4.0434
OCCIPITAL	Occipital lobe	surfacearea	right	0.1169	0.0318	1.0649	1.0667	1.006	0.0084	0.000118413	3.9266
S.Li.ant	Anterior intralingual sulcus	length	right	0.1097	0.0299	1.0225	1.026	0.9921	0.0081	0.0001218	3.91435
S.Rh	Rhinal sulcus	meandepth	left	0.1099	0.03	1.0496	1.0582	1.001	0.0083	0.000124477	3.90491
S.T.pol	Polar temporal sulcus	width	left	0.1033	0.0282	1.0527	1.0575	1.0027	0.0084	0.000124581	3.90455
S.F.median	Median frontal sulcus	width	right	0.1112	0.0304	1.0649	1.0754	1.0107	0.0086	0.000127148	3.89569
S.Pe.C.median	Median precentral sulcus	width	right	0.1131	0.031	1.0466	1.0491	0.9991	0.0084	0.000131946	3.8796
S.Cu	Cuneal sulcus	width	right	0.1072	0.0296	1.0466	1.0543	1.0068	0.0077	0.000146381	3.83452
S.T.i.ant	Anterior inferior temporal sulcus	meandepth	right	0.1047	0.029	1.0345	1.0356	0.9936	0.0085	0.000152895	3.81561
S.F.orbitaire	Orbital frontal sulcus	width	left	0.1122	0.0313	1.0466	1.0481	1.001	0.0083	0.000168756	3.77274
S.Olf	Olfactory sulcus	length	left	0.1131	0.0316	1.0649	1.0759	1.0136	0.0094	0.000172381	3.76351
S.F.int	Internal frontal sulcus	length	right	0.1003	0.0281	1.0527	1.0628	1.0102	0.0078	0.000178903	3.74738
S.O.T.lat.ant	Anterior occipito-temporal lateral sulcus	width	right	0.1007	0.0284	1.0405	1.046	0.9947	0.0082	0.00019573	3.70834
S.Pe.C.median	Median precentral sulcus	length	right	0.1133	0.0322	1.0225	1.0205	0.9876	0.0086	0.000216888	3.66377
F.Coll	Collateral fissure	surfacearea	left	0.101	0.0288	1.0405	1.0397	0.9953	0.0081	0.000226642	3.64466
S.F.polaire.tr	Polar frontal sulcus	length	right	0.1059	0.0303	1.0436	1.0396	0.995	0.0085	0.000236987	3.62528
F.C.M.post	Calloso-marginal posterior fissure	surfacearea	left	0.1011	0.0291	1.0496	1.0486	1.0078	0.0075	0.000256164	3.59148
S.Pe.C.inf	Inferior precentral sulcus	width	right	0.1161	0.0335	1.0527	1.0577	0.9998	0.0088	0.000264454	3.57765
S.Or	Orbital sulcus	length	left	0.1087	0.0324	1.0496	1.056	1.0042	0.0083	0.000396913	3.4013
S.F.polaire.tr	Polar frontal sulcus	surfacearea	right	0.1062	0.0317	1.0405	1.0414	0.9978	0.0086	0.000403828	3.3938
F.C.L.r.sc.post	Posterior sub-central ramus of the lateral fissure	width	right	0.1172	0.0351	1.0496	1.0446	0.9957	0.0084	0.000420355	3.37638
S.Cu	Cuneal sulcus	meandepth	left	0.1045	0.0313	1.0375	1.0405	0.9926	0.0084	0.00042092	3.3758
F.I.P	Intraparietal sulcus	surfacearea	left	0.1018	0.0305	1.0496	1.0488	0.9952	0.0087	0.000422367	3.37431
S.T.s.ter.asc.ant	Anterior terminal ascending branch of the superior temporal sulcus	width	right	0.109	0.0329	1.0588	1.0583	1.0002	0.0089	0.00046139	3.33593
S.F.inf.ant	Anterior inferior frontal sulcus	width	left	0.1125	0.0334	1.0466	1.0589	1.0044	0.0093	0.000468444	3.32934
S.O.T.lat.ant	Anterior occipito-temporal lateral sulcus	length	right	0.1014	0.032	1.0557	1.0653	1.0072	0.0095	0.00076548	3.11607
S.p.C	Paracentral sulcus	width	right	0.1043	0.0339	1.0496	1.0553	1.0093	0.0089	0.00104654	2.98024
S.C.sylvian	Central sylvian sulcus	length	right	0.1026	0.0395	1.0315	1.0379	0.9972	0.0086	0.00469569	2.3283
F.C.L.a	Anterior lateral fissure	width	right	0.0847	0.0288	1.0557	1.0662	1.0188	0.0083	NA	NA
F.C.L.a	Anterior lateral fissure	length	right	0.0365	0.0276	1.0255	1.0301	1.0039	0.0081	NA	NA
F.C.L.a	Anterior lateral fissure	meandepth	right	0.0452	0.0252	1.0315	1.0322	0.9968	0.0078	NA	NA
F.C.L.a	Anterior lateral fissure	length	left	0.0023	0.0268	1.0195	1.0252	1.0173	0.0078	NA	NA
F.C.L.a	Anterior lateral fissure	surfacearea	right	0.0763	0.0297	1.0588	1.0563	1.0064	0.0085	NA	NA
F.C.L.a	Anterior lateral fissure	meandepth	left	0.0089	0.0274	1.0255	1.0177	1.0076	0.0085	NA	NA
F.C.L.a	Anterior lateral fissure	surfacearea	left	0.0353	0.029	1.0375	1.0394	1.0134	0.0085	NA	NA
F.C.L.p	Posterior lateral fissure	meandepth	right	0.0856	0.0294	1.0436	1.039	0.9953	0.0087	NA	NA
F.C.L.p	Posterior lateral fissure	length	right	0.0125	0.0266	1.0375	1.0404	1.0182	0.0086	NA	NA
F.C.L.r.ant	Anterior ramus of lateral fissure	surfacearea	left	0.0018	0.0283	1.0255	1.0347	1.0208	0.0077	NA	NA
F.C.L.r.ant	Anterior ramus of lateral fissure	meandepth	right	0.0273	0.0358	1.0255	1.0208	1.0022	0.0086	NA	NA
F.C.L.r.ant	Anterior ramus of lateral fissure	width	right	0.0732	0.0343	1.0225	1.0276	1.0023	0.0086	NA	NA
F.C.L.r.ant	Anterior ramus of lateral fissure	meandepth	left	0.0209	0.0299	1.0135	1.0068	1.0021	0.0077	NA	NA
F.C.L.r.ant	Anterior ramus of lateral fissure	length	right	0.0987	0.0326	1.0255	1.0266	0.9972	0.0077	NA	NA
F.C.L.r.ant	Anterior ramus of lateral fissure	length	left	0.008	0.0289	1.0105	1.0181	1.011	0.009	NA	NA
F.C.L.r.asc	Ascending ramus of the lateral fissure	length	left	0.0514	0.0254	1.0075	1.0098	0.9948	0.0073	NA	NA
F.C.L.r.asc	Ascending ramus of the lateral fissure	meandepth	left	0.0414	0.0277	1.0255	1.0298	1.0052	0.0078	NA	NA
F.C.L.r.asc	Ascending ramus of the lateral fissure	surfacearea	left	0.0512	0.0279	1.0165	1.0276	1.0039	0.0076	NA	NA
F.C.L.r.asc	Ascending ramus of the lateral fissure	surfacearea	right	0.0859	0.0269	1.0345	1.0322	0.9977	0.0077	NA	NA
F.C.L.r.asc	Ascending ramus of the lateral fissure	length	right	0.0257	0.0322	1.0105	1.0092	0.9994	0.0086	NA	NA
F.C.L.r.retroC.tr	Retro central transverse ramus of the lateral fissure	length	left	0.0194	0.0305	1.0046	1.0071	1.0089	0.0082	NA	NA
F.C.L.r.retroC.tr	Retro central transverse ramus of the lateral fissure	surfacearea	right	0.0095	0.0308	1.0285	1.0277	1.016	0.0086	NA	NA
F.C.L.r.retroC.tr	Retro central transverse ramus of the lateral fissure	length	right	0.0397	0.0306	1.0195	1.0207	1.0034	0.0079	NA	NA
F.C.L.r.retroC.tr	Retro central transverse ramus of the lateral fissure	width	left	0.081	0.0356	1.0285	1.0346	1.0013	0.0093	NA	NA
F.C.L.r.retroC.tr	Retro central transverse ramus of the lateral fissure	surfacearea	left	0.0649	0.0308	1.0195	1.022	0.9981	0.009	NA	NA
F.C.L.r.retroC.tr	Retro central transverse ramus of the lateral fissure	width	right	0.0424	0.0349	1.0527	1.05	1.0066	0.0085	NA	NA
F.C.L.r.retroC.tr	Retro central transverse ramus of the lateral fissure	meandepth	right	0.0369	0.0328	1.0315	1.0295	1.0117	0.0086	NA	NA
F.C.L.r.retroC.tr	Retro central transverse ramus of the lateral fissure	meandepth	left	0.0906	0.0326	1.0436	1.0343	0.9978	0.0085	NA	NA
F.C.L.r.sc.post	Posterior sub-central ramus of the lateral fissure	surfacearea	left	0.0979	0.0377	1.0195	1.0174	0.9925	0.0083	NA	NA
F.C.L.r.sc.post	Posterior sub-central ramus of the lateral fissure	surfacearea	right	0.0559	0.0315	1.0345	1.0305	1.0037	0.0079	NA	NA
F.C.L.r.sc.post	Posterior sub-central ramus of the lateral fissure	meandepth	left	0.054	0.037	1.0105	1.0086	0.9934	0.0078	NA	NA
F.C.L.r.sc.post	Posterior sub-central ramus of the lateral fissure	meandepth	right	0.0022	0.0344	1.0195	1.0163	1.0124	0.0085	NA	NA
F.C.L.r.sc.post	Posterior sub-central ramus of the lateral fissure	width	left	0.0351	0.0378	1.0195	1.0281	1.0074	0.0085	NA	NA
F.C.M.ant	Calloso-marginal ramus of the lateral fissure	meandepth	right	0.0759	0.0265	1.0557	1.051	1.0116	0.0074	NA	NA
F.C.M.ant	Calloso-marginal ramus of the lateral fissure	length	left	0.0226	0.0271	1.0046	1.0158	1.0088	0.0081	NA	NA
F.C.M.ant	Calloso-marginal ramus of the lateral fissure	length	right	0.0672	0.0298	1.0165	1.0243	0.996	0.0088	NA	NA
F.C.M.ant	Calloso-marginal ramus of the lateral fissure	width	left	0.0761	0.0261	1.0135	1.0252	0.9861	0.0078	NA	NA
F.C.M.ant	Calloso-marginal ramus of the lateral fissure	meandepth	left	0.0645	0.0276	1.0315	1.0433	1.0095	0.0076	NA	NA
F.C.M.ant	Calloso-marginal ramus of the lateral fissure	surfacearea	left	0.0451	0.0264	1.0285	1.0272	1.0064	0.0075	NA	NA
F.C.M.ant	Calloso-marginal ramus of the lateral fissure	width	right	0.0918	0.0291	1.0345	1.0293	0.9915	0.0082	NA	NA
F.C.M.post	Calloso-marginal posterior fissure	length	left	0.006	0.0267	1.0105	1.0066	1.0097	0.0076	NA	NA
F.C.M.post	Calloso-marginal posterior fissure	surfacearea	right	0.037	0.0283	1.0496	1.0538	1.0201	0.0089	NA	NA
F.C.M.post	Calloso-marginal posterior fissure	length	right	0.0036	0.027	1.0165	1.0181	1.0068	0.0084	NA	NA
F.Cal.ant..Sc.Cal	Calcarine fissure	length	right	0.0388	0.0316	1.0105	1.0194	1.0047	0.0083	NA	NA
F.Cal.ant..Sc.Cal	Calcarine fissure	length	left	0.0293	0.0282	1.0105	1.0167	0.999	0.008	NA	NA
F.Coll	Collateral fissure	length	right	0.0383	0.0262	1.0225	1.0191	1.0041	0.0084	NA	NA
F.Coll	Collateral fissure	length	left	0.02	0.0263	1.0016	1.0036	0.9992	0.0076	NA	NA
F.I.P	Intraparietal sulcus	length	left	0.064	0.027	1.0315	1.0291	0.9969	0.0078	NA	NA
F.I.P.Po.C.inf	Superior postcentral intraparietal superior sulcus	length	right	0.0077	0.0313	1.0046	1.0066	1.0014	0.0089	NA	NA
F.I.P.Po.C.inf	Superior postcentral intraparietal superior sulcus	length	left	0.0679	0.0308	1.0195	1.0233	0.992	0.0088	NA	NA
F.I.P.Po.C.inf	Superior postcentral intraparietal superior sulcus	surfacearea	right	0.0354	0.0337	1.0195	1.0238	1.0036	0.009	NA	NA
F.I.P.Po.C.inf	Superior postcentral intraparietal superior sulcus	surfacearea	left	0.0796	0.032	1.0375	1.0376	0.9935	0.0087	NA	NA
F.I.P.Po.C.inf	Superior postcentral intraparietal superior sulcus	meandepth	right	0.051	0.0283	1.0588	1.0514	1.0155	0.0083	NA	NA
F.I.P.Po.C.inf	Superior postcentral intraparietal superior sulcus	meandepth	left	0.0388	0.0307	1.0315	1.0473	1.0066	0.0081	NA	NA
F.I.P.r.int.1	Primary intermediate ramus of the intraparietal sulcus	meandepth	left	0.0301	0.0275	1.0105	1.0103	1.0207	0.0081	NA	NA
F.I.P.r.int.1	Primary intermediate ramus of the intraparietal sulcus	surfacearea	left	0.0233	0.0304	1.0165	1.0152	1.0095	0.0084	NA	NA
F.I.P.r.int.1	Primary intermediate ramus of the intraparietal sulcus	length	right	0.0348	0.0293	1.0285	1.0287	1.0062	0.0085	NA	NA
F.I.P.r.int.1	Primary intermediate ramus of the intraparietal sulcus	length	left	0.0467	0.0283	1.0105	1.0108	0.9979	0.0079	NA	NA
F.I.P.r.int.1	Primary intermediate ramus of the intraparietal sulcus	meandepth	right	0.0269	0.0291	1.0165	1.0159	1.0022	0.0077	NA	NA
F.I.P.r.int.1	Primary intermediate ramus of the intraparietal sulcus	surfacearea	right	0.0563	0.0285	1.0195	1.0266	1.0019	0.0079	NA	NA
F.I.P.r.int.1	Primary intermediate ramus of the intraparietal sulcus	width	right	0.0257	0.0311	1.0225	1.0341	1.0115	0.0086	NA	NA
F.I.P.r.int.1	Primary intermediate ramus of the intraparietal sulcus	width	left	0.078	0.0323	1.0375	1.0347	0.9925	0.008	NA	NA
F.I.P.r.int.2	Secondary intermediate ramus of the intraparietal sulcus	width	left	0.0531	0.0336	1.0375	1.0381	1.0037	0.009	NA	NA
F.I.P.r.int.2	Secondary intermediate ramus of the intraparietal sulcus	length	left	0.0528	0.0322	1.0105	1.0134	0.9953	0.0077	NA	NA
F.I.P.r.int.2	Secondary intermediate ramus of the intraparietal sulcus	meandepth	left	0.0068	0.032	1.0105	1.0149	1.0125	0.0081	NA	NA
F.I.P.r.int.2	Secondary intermediate ramus of the intraparietal sulcus	surfacearea	left	0.05	0.0351	1.0135	1.0126	0.9956	0.008	NA	NA
F.P.O	Parieto-occipital fissure	surfacearea	left	0.081	0.0312	1.0436	1.0515	1.0115	0.0086	NA	NA
F.P.O	Parieto-occipital fissure	length	left	0.0174	0.0287	0.9927	0.9986	0.9993	0.0085	NA	NA
F.P.O	Parieto-occipital fissure	length	right	0.0188	0.0274	1.0105	1.0122	0.9946	0.0082	NA	NA
INSULA	Insula	meandepth	right	0.0771	0.0269	1.0255	1.0258	0.9841	0.0084	NA	NA
INSULA	Insula	surfacearea	left	0.0895	0.0244	1.0679	1.0643	1.0044	0.0073	NA	NA
INSULA	Insula	meandepth	left	0.0743	0.0281	1.0345	1.0331	0.9941	0.0079	NA	NA
OCCIPITAL	Occipital lobe	length	left	0.095	0.0311	1.0496	1.0652	1.0035	0.0082	NA	NA
OCCIPITAL	Occipital lobe	length	right	0.0957	0.0352	1.0588	1.0653	1.0139	0.0089	NA	NA
OCCIPITAL	Occipital lobe	meandepth	right	0.0404	0.027	1.0315	1.0372	1.0125	0.0078	NA	NA
OCCIPITAL	Occipital lobe	meandepth	left	0.0545	0.0289	1.0345	1.0328	1.0033	0.0081	NA	NA
S.C	Central sulcus	length	right	0.0364	0.0273	1.0255	1.028	1.0047	0.008	NA	NA
S.C	Central sulcus	surfacearea	left	0.0853	0.0292	1.0496	1.0557	1.0127	0.008	NA	NA
S.C	Central sulcus	length	left	0.0309	0.0302	1.0225	1.0268	1.008	0.0082	NA	NA
S.C	Central sulcus	surfacearea	right	0.0833	0.0286	1.0588	1.0568	1.0109	0.0084	NA	NA
S.C.sylvian	Central sylvian sulcus	width	right	0.0043	0.0331	1.0165	1.0129	1.0058	0.0081	NA	NA
S.C.sylvian	Central sylvian sulcus	meandepth	right	0.0627	0.0339	1.0315	1.0329	1.0021	0.0082	NA	NA
S.C.sylvian	Central sylvian sulcus	surfacearea	right	0.053	0.0338	1.0345	1.0368	1.0028	0.0077	NA	NA
S.Call	Subcallosal sulcus	width	right	0.044	0.0273	1.0285	1.0331	1.0144	0.008	NA	NA
S.Call	Subcallosal sulcus	width	left	0.0233	0.0269	1.0135	1.0212	1.0079	0.0078	NA	NA
S.Cu	Cuneal sulcus	length	right	0.0063	0.0311	1.0105	1.0196	1.0123	0.009	NA	NA
S.Cu	Cuneal sulcus	length	left	0.0819	0.0312	1.0225	1.0305	0.9946	0.0092	NA	NA
S.Cu	Cuneal sulcus	surfacearea	right	0.0157	0.0293	1.0165	1.0197	1.0184	0.0086	NA	NA
S.Cu	Cuneal sulcus	meandepth	right	0.0217	0.0317	1.0315	1.0316	1.0145	0.0091	NA	NA
S.Cu	Cuneal sulcus	surfacearea	left	0.0781	0.0293	1.0195	1.0271	0.9929	0.0083	NA	NA
S.F.inf	Inferior frontal sulcus	length	right	0.0034	0.0299	1.0135	1.0141	1.0132	0.0083	NA	NA
S.F.inf	Inferior frontal sulcus	surfacearea	right	0.0689	0.0283	1.0466	1.0521	1.0126	0.0079	NA	NA
S.F.inf	Inferior frontal sulcus	surfacearea	left	0.0558	0.0278	1.0466	1.0514	1.0177	0.0075	NA	NA
S.F.inf	Inferior frontal sulcus	length	left	0.0435	0.0276	1.0046	1.0093	1.0201	0.0082	NA	NA
S.F.inf.ant	Anterior inferior frontal sulcus	meandepth	right	0.0534	0.0297	1.0285	1.0305	1.0071	0.0083	NA	NA
S.F.inf.ant	Anterior inferior frontal sulcus	surfacearea	left	0.0895	0.0281	1.0255	1.026	0.9915	0.0074	NA	NA
S.F.inf.ant	Anterior inferior frontal sulcus	surfacearea	right	0.0428	0.0262	1.0345	1.0299	1.0037	0.0082	NA	NA
S.F.inf.ant	Anterior inferior frontal sulcus	meandepth	left	0.0545	0.0269	1.0135	1.0163	0.9919	0.0083	NA	NA
S.F.inf.ant	Anterior inferior frontal sulcus	length	left	0.072	0.0308	1.0255	1.0192	0.9933	0.0084	NA	NA
S.F.inf.ant	Anterior inferior frontal sulcus	length	right	0.0397	0.0286	1.0315	1.0321	1.0019	0.0082	NA	NA
S.F.int	Internal frontal sulcus	surfacearea	left	0.082	0.03	1.0649	1.0768	1.0256	0.0083	NA	NA
S.F.int	Internal frontal sulcus	meandepth	left	0.0823	0.0322	1.0405	1.0546	1.0117	0.0082	NA	NA
S.F.int	Internal frontal sulcus	length	left	0.0665	0.0295	1.0588	1.0685	1.0252	0.0085	NA	NA
S.F.inter	Intermediate frontal sulcus	length	right	0.0624	0.0301	1.0165	1.02	0.9893	0.0083	NA	NA
S.F.inter	Intermediate frontal sulcus	meandepth	left	0.0906	0.0301	1.0315	1.0474	1.0047	0.0078	NA	NA
S.F.inter	Intermediate frontal sulcus	meandepth	right	0.059	0.0305	1.0375	1.0445	1.0044	0.0092	NA	NA
S.F.inter	Intermediate frontal sulcus	surfacearea	left	0.0949	0.0291	1.0345	1.0422	0.9959	0.0084	NA	NA
S.F.inter	Intermediate frontal sulcus	length	left	0.0616	0.029	1.0255	1.0328	0.9993	0.0086	NA	NA
S.F.inter	Intermediate frontal sulcus	surfacearea	right	0.0591	0.03	1.0496	1.0402	1.0011	0.0081	NA	NA
S.F.marginal	Marginal frontal sulcus	meandepth	left	0.0418	0.03	1.0225	1.0292	1.0058	0.0082	NA	NA
S.F.marginal	Marginal frontal sulcus	surfacearea	left	0.0521	0.0296	1.0345	1.0365	0.9998	0.0093	NA	NA
S.F.marginal	Marginal frontal sulcus	length	left	0.0356	0.0309	1.0285	1.0319	1.0012	0.0091	NA	NA
S.F.marginal	Marginal frontal sulcus	meandepth	right	0.0244	0.0289	1.0225	1.0254	1.0099	0.0085	NA	NA
S.F.marginal	Marginal frontal sulcus	length	right	0.0356	0.0321	1.0285	1.0312	1.0085	0.0087	NA	NA
S.F.marginal	Marginal frontal sulcus	surfacearea	right	0.0491	0.0314	1.0436	1.0402	1.012	0.0086	NA	NA
S.F.median	Median frontal sulcus	meandepth	right	0.0319	0.0298	1.0285	1.0213	1.0064	0.0082	NA	NA
S.F.median	Median frontal sulcus	meandepth	left	0.0273	0.0318	1.0165	1.0278	1.0065	0.0085	NA	NA
S.F.median	Median frontal sulcus	length	left	0.0721	0.0298	1.0557	1.0567	1.0027	0.009	NA	NA
S.F.median	Median frontal sulcus	surfacearea	left	0.0546	0.0306	1.0436	1.047	1.0047	0.0088	NA	NA
S.F.median	Median frontal sulcus	surfacearea	right	0.0137	0.0281	1.0375	1.0343	1.0247	0.008	NA	NA
S.F.median	Median frontal sulcus	length	right	0.0032	0.0303	1.0405	1.0417	1.0231	0.0085	NA	NA
S.F.orbitaire	Orbital frontal sulcus	surfacearea	left	0.0108	0.0295	1.0195	1.0162	1.0129	0.0081	NA	NA
S.F.orbitaire	Orbital frontal sulcus	surfacearea	right	0.0507	0.0321	1.0165	1.0221	1.0044	0.0083	NA	NA
S.F.orbitaire	Orbital frontal sulcus	length	left	0.0103	0.0289	1.0195	1.0115	1.014	0.0083	NA	NA
S.F.orbitaire	Orbital frontal sulcus	length	right	0.0498	0.0303	1.0016	1.0108	0.9962	0.0082	NA	NA
S.F.orbitaire	Orbital frontal sulcus	width	right	0.0794	0.031	1.0285	1.0455	1.0119	0.0086	NA	NA
S.F.orbitaire	Orbital frontal sulcus	meandepth	left	0.0256	0.0274	1.0105	1.0118	1.0051	0.0079	NA	NA
S.F.orbitaire	Orbital frontal sulcus	meandepth	right	0.0242	0.0318	1.0255	1.0353	1.0199	0.0081	NA	NA
S.F.polaire.tr	Polar frontal sulcus	length	left	0.0194	0.028	1.0315	1.0397	1.0175	0.0082	NA	NA
S.F.polaire.tr	Polar frontal sulcus	surfacearea	left	0.0184	0.0279	1.0345	1.0375	1.012	0.008	NA	NA
S.F.polaire.tr	Polar frontal sulcus	meandepth	left	0.0271	0.0263	1.0195	1.0209	1.0011	0.0077	NA	NA
S.F.polaire.tr	Polar frontal sulcus	meandepth	right	0.0898	0.0268	1.0315	1.0341	0.9977	0.0076	NA	NA
S.F.sup	Superior frontal sulcus	length	right	0.061	0.0263	1.0165	1.0126	0.9958	0.0075	NA	NA
S.F.sup	Superior frontal sulcus	meandepth	left	0.0664	0.0338	1.0527	1.0686	1.0166	0.0087	NA	NA
S.F.sup	Superior frontal sulcus	length	left	0.0764	0.0292	1.0135	1.0145	0.9796	0.008	NA	NA
S.F.sup	Superior frontal sulcus	surfacearea	right	0.0847	0.0295	1.0285	1.0297	0.9993	0.0081	NA	NA
S.Li.ant	Anterior intralingual sulcus	length	left	0.0294	0.0303	1.0375	1.0323	1.0097	0.008	NA	NA
S.Li.ant	Anterior intralingual sulcus	width	left	0.0797	0.0312	1.0436	1.0464	1.0132	0.0091	NA	NA
S.Li.ant	Anterior intralingual sulcus	meandepth	left	0.044	0.0332	1.0496	1.0542	1.0214	0.0088	NA	NA
S.Li.ant	Anterior intralingual sulcus	surfacearea	left	0.0308	0.0321	1.0527	1.0416	1.0186	0.0082	NA	NA
S.Li.ant	Anterior intralingual sulcus	meandepth	right	0.061	0.0294	1.0315	1.0363	1.0113	0.0081	NA	NA
S.Li.ant	Anterior intralingual sulcus	surfacearea	right	0.0833	0.0313	1.0285	1.0318	1.0068	0.0088	NA	NA
S.Li.post	Posterior intra-lingual sulcus	length	left	0.0345	0.0288	1.0165	1.0177	1.0046	0.0084	NA	NA
S.Li.post	Posterior intra-lingual sulcus	meandepth	right	0.0256	0.0284	1.0345	1.0369	1.0134	0.007	NA	NA
S.Li.post	Posterior intra-lingual sulcus	length	right	0.0433	0.0262	1.0315	1.0286	1.0006	0.0077	NA	NA
S.Li.post	Posterior intra-lingual sulcus	width	left	0.0898	0.0331	1.0315	1.0384	1.0018	0.0083	NA	NA
S.Li.post	Posterior intra-lingual sulcus	surfacearea	left	0.0218	0.027	1.0105	1.015	1.0041	0.0078	NA	NA
S.Li.post	Posterior intra-lingual sulcus	surfacearea	right	0.0046	0.0263	1.0225	1.0246	1.0109	0.0076	NA	NA
S.Li.post	Posterior intra-lingual sulcus	meandepth	left	0.0733	0.0276	1.0255	1.0338	0.9939	0.0084	NA	NA
S.O.p	Occipito-polar sulcus	width	left	0.0731	0.0369	1.0165	1.0275	0.9926	0.0082	NA	NA
S.O.p	Occipito-polar sulcus	length	right	0.02	0.0297	1.0165	1.02	1.0162	0.0075	NA	NA
S.O.p	Occipito-polar sulcus	length	left	0.0381	0.0306	1.0165	1.0063	0.994	0.0079	NA	NA
S.O.p	Occipito-polar sulcus	meandepth	right	0.0009	0.0276	1.0225	1.0226	1.0086	0.0074	NA	NA
S.O.p	Occipito-polar sulcus	meandepth	left	0.0759	0.0341	1.0315	1.0331	1.0084	0.0087	NA	NA
S.O.p	Occipito-polar sulcus	surfacearea	right	0.0218	0.0308	1.0195	1.0235	1.0204	0.0086	NA	NA
S.O.p	Occipito-polar sulcus	surfacearea	left	0.0531	0.0302	1.0285	1.0202	1.0046	0.0078	NA	NA
S.O.T.lat.ant	Anterior occipito-temporal lateral sulcus	width	left	0.0798	0.0267	1.0345	1.043	0.9992	0.0082	NA	NA
S.O.T.lat.ant	Anterior occipito-temporal lateral sulcus	length	left	0.0759	0.0336	1.0527	1.0542	1.0102	0.0091	NA	NA
S.O.T.lat.int	Internal occipito-temporal lateral sulcus	surfacearea	right	0.0579	0.0337	1.0135	1.0233	0.9967	0.0089	NA	NA
S.O.T.lat.int	Internal occipito-temporal lateral sulcus	length	right	0.0381	0.0307	1.0075	1.0157	1.001	0.0085	NA	NA
S.O.T.lat.int	Internal occipito-temporal lateral sulcus	width	left	0.0667	0.0314	1.0315	1.0272	1.0058	0.0081	NA	NA
S.O.T.lat.int	Internal occipito-temporal lateral sulcus	surfacearea	left	0.0142	0.0302	1.0046	1.0069	1.0035	0.0087	NA	NA
S.O.T.lat.int	Internal occipito-temporal lateral sulcus	width	right	0.0855	0.0331	1.0225	1.0348	1.0031	0.0088	NA	NA
S.O.T.lat.int	Internal occipito-temporal lateral sulcus	meandepth	left	0.0164	0.0294	1.0195	1.0103	0.9991	0.0079	NA	NA
S.O.T.lat.int	Internal occipito-temporal lateral sulcus	length	left	0.0095	0.0311	0.9986	1.0086	0.9976	0.0088	NA	NA
S.O.T.lat.int	Internal occipito-temporal lateral sulcus	meandepth	right	0.0414	0.0318	1.0105	1.0197	0.9977	0.0088	NA	NA
S.O.T.lat.med	Median occipito-temporal lateral sulcus	length	left	0.0483	0.0288	1.0016	1.0082	1.0179	0.0087	NA	NA
S.O.T.lat.med	Median occipito-temporal lateral sulcus	length	right	0.0516	0.0292	1.0165	1.0174	0.9977	0.0088	NA	NA
S.O.T.lat.med	Median occipito-temporal lateral sulcus	width	left	0.0614	0.0298	1.0345	1.034	1.0031	0.0079	NA	NA
S.O.T.lat.med	Median occipito-temporal lateral sulcus	surfacearea	right	0.033	0.0276	1.0285	1.0239	1.0068	0.0086	NA	NA
S.O.T.lat.med	Median occipito-temporal lateral sulcus	meandepth	right	0.0348	0.0275	1.0225	1.0218	1.0063	0.008	NA	NA
S.O.T.lat.med	Median occipito-temporal lateral sulcus	surfacearea	left	0.0418	0.029	0.9986	1.0059	1.0113	0.0081	NA	NA
S.O.T.lat.med	Median occipito-temporal lateral sulcus	meandepth	left	0.0434	0.0276	1.0135	1.0186	0.9947	0.0075	NA	NA
S.O.T.lat.med	Median occipito-temporal lateral sulcus	width	right	0.057	0.0361	1.0315	1.0337	1.0049	0.0099	NA	NA
S.O.T.lat.post	Posterior occipito-temporal lateral sulcus	surfacearea	right	0.0592	0.0272	1.0225	1.0264	0.9985	0.008	NA	NA
S.O.T.lat.post	Posterior occipito-temporal lateral sulcus	length	left	0.0185	0.0287	1.0046	1.01	1.0099	0.0087	NA	NA
S.O.T.lat.post	Posterior occipito-temporal lateral sulcus	surfacearea	left	0.0279	0.0285	1.0195	1.0245	1.0069	0.0089	NA	NA
S.O.T.lat.post	Posterior occipito-temporal lateral sulcus	length	right	0.0296	0.0262	1.0195	1.0185	1.0016	0.0077	NA	NA
S.Olf	Olfactory sulcus	width	left	0.0787	0.0284	1.0405	1.0433	1.0098	0.0078	NA	NA
S.p.C	Paracentral sulcus	meandepth	right	0.032	0.0289	1.0255	1.0164	1.0022	0.0082	NA	NA
S.p.C	Paracentral sulcus	surfacearea	right	0.0204	0.0313	1.0165	1.0171	1.004	0.008	NA	NA
S.p.C	Paracentral sulcus	length	left	0.0317	0.0296	1.0255	1.0176	1.0099	0.0081	NA	NA
S.p.C	Paracentral sulcus	surfacearea	left	0.0193	0.0318	1.0285	1.026	1.003	0.0084	NA	NA
S.p.C	Paracentral sulcus	meandepth	left	0.0365	0.0328	1.0255	1.0247	1.0051	0.0083	NA	NA
S.p.C	Paracentral sulcus	length	right	0.019	0.0337	1.0105	1.0141	1.0015	0.0081	NA	NA
S.Pa.int	Internal parietal sulcus	surfacearea	right	0.0458	0.0277	1.0165	1.0145	1.0028	0.0078	NA	NA
S.Pa.int	Internal parietal sulcus	meandepth	right	0.0456	0.0274	1.0165	1.0143	1.0048	0.0081	NA	NA
S.Pa.int	Internal parietal sulcus	length	left	0.0719	0.0298	1.0225	1.024	0.9974	0.008	NA	NA
S.Pa.int	Internal parietal sulcus	meandepth	left	0.0818	0.0303	1.0255	1.0264	0.9938	0.0085	NA	NA
S.Pa.int	Internal parietal sulcus	surfacearea	left	0.0649	0.0299	1.0225	1.0181	0.9955	0.0086	NA	NA
S.Pa.int	Internal parietal sulcus	length	right	0.0576	0.0284	1.0165	1.0147	0.9978	0.0079	NA	NA
S.Pa.sup	Superior parietal sulcus	meandepth	right	0.019	0.0284	1.0075	1.0071	0.9992	0.0078	NA	NA
S.Pa.sup	Superior parietal sulcus	length	left	0.001	0.0293	1.0075	1.0148	1.0108	0.0078	NA	NA
S.Pa.sup	Superior parietal sulcus	meandepth	left	0.0057	0.0311	1.0165	1.0169	1.0127	0.008	NA	NA
S.Pa.sup	Superior parietal sulcus	surfacearea	left	0.0013	0.0286	1.0225	1.0168	1.0118	0.0076	NA	NA
S.Pa.sup	Superior parietal sulcus	surfacearea	right	0.0169	0.0274	1.0105	1.0165	1.004	0.0078	NA	NA
S.Pa.sup	Superior parietal sulcus	length	right	0.0459	0.0267	1.0165	1.0233	1.0003	0.0078	NA	NA
S.Pa.t	Transverse parietal sulcus	meandepth	right	0.0421	0.0341	1.0345	1.0382	1.0177	0.0088	NA	NA
S.Pa.t	Transverse parietal sulcus	surfacearea	left	0.053	0.0359	1.0135	1.0147	0.9946	0.0085	NA	NA
S.Pa.t	Transverse parietal sulcus	surfacearea	right	0.0524	0.0306	1.0315	1.0228	1.0023	0.008	NA	NA
S.Pa.t	Transverse parietal sulcus	length	right	0.062	0.0392	1.0135	1.0145	0.9891	0.0086	NA	NA
S.Pa.t	Transverse parietal sulcus	width	left	0.067	0.0372	1.0105	1.0166	0.9948	0.0074	NA	NA
S.Pa.t	Transverse parietal sulcus	meandepth	left	0.0622	0.0366	1.0315	1.0381	1.0158	0.0076	NA	NA
S.Pe.C.inf	Inferior precentral sulcus	meandepth	left	0.0644	0.0319	1.0285	1.0266	0.9998	0.0076	NA	NA
S.Pe.C.inf	Inferior precentral sulcus	surfacearea	right	0.006	0.0331	1.0075	1.0124	1.0068	0.0089	NA	NA
S.Pe.C.inf	Inferior precentral sulcus	meandepth	right	0.0439	0.0341	1.0195	1.0235	1.0048	0.008	NA	NA
S.Pe.C.inf	Inferior precentral sulcus	length	left	0.0402	0.033	1.0075	1.0144	1.0223	0.0083	NA	NA
S.Pe.C.inf	Inferior precentral sulcus	length	right	0.0392	0.0354	1.0075	1.0135	0.9994	0.0082	NA	NA
S.Pe.C.inf	Inferior precentral sulcus	surfacearea	left	0.0113	0.0289	1.0105	1.0141	1.0141	0.0078	NA	NA
S.Pe.C.inter	Intermediate precentral sulcus	surfacearea	right	0.0443	0.0257	1.0135	1.0181	0.9985	0.0086	NA	NA
S.Pe.C.inter	Intermediate precentral sulcus	meandepth	right	0.0429	0.0284	1.0285	1.0281	0.9965	0.0084	NA	NA
S.Pe.C.inter	Intermediate precentral sulcus	length	left	0.0235	0.0261	1.0105	1.0055	1.0049	0.008	NA	NA
S.Pe.C.inter	Intermediate precentral sulcus	length	right	0.0053	0.0276	0.9986	1.0006	1.001	0.0086	NA	NA
S.Pe.C.inter	Intermediate precentral sulcus	surfacearea	left	0.0007	0.0279	1.0046	1.0121	1.007	0.0083	NA	NA
S.Pe.C.inter	Intermediate precentral sulcus	meandepth	left	0.0315	0.0293	1.0135	1.0175	1.0094	0.0084	NA	NA
S.Pe.C.marginal	Marginal precentral sulcus	meandepth	right	0.0009	0.0335	1.0165	1.0168	1.0141	0.009	NA	NA
S.Pe.C.marginal	Marginal precentral sulcus	surfacearea	left	0.0368	0.0353	1.0046	1.0025	1.0101	0.0081	NA	NA
S.Pe.C.marginal	Marginal precentral sulcus	length	right	0.0423	0.0294	1.0075	1.0047	0.9928	0.008	NA	NA
S.Pe.C.marginal	Marginal precentral sulcus	surfacearea	right	0.0733	0.0308	1.0105	1.0109	0.9875	0.0081	NA	NA
S.Pe.C.marginal	Marginal precentral sulcus	meandepth	left	0.0025	0.0277	1.0046	0.9995	0.9976	0.0075	NA	NA
S.Pe.C.median	Median precentral sulcus	length	left	0.0232	0.0273	1.0016	0.9983	0.9911	0.008	NA	NA
S.Pe.C.median	Median precentral sulcus	surfacearea	right	0.0944	0.0305	1.0225	1.019	0.9836	0.0081	NA	NA
S.Pe.C.median	Median precentral sulcus	surfacearea	left	0.0037	0.0275	0.9986	0.9964	0.9982	0.0076	NA	NA
S.Pe.C.median	Median precentral sulcus	meandepth	left	0.0015	0.0305	1.0135	1.0066	1.009	0.0077	NA	NA
S.Pe.C.median	Median precentral sulcus	meandepth	right	0.0376	0.0285	1.0165	1.017	0.9932	0.0078	NA	NA
S.Pe.C.sup	Superior precentral sulcus	meandepth	right	0.013	0.0268	1.0195	1.0174	1.0025	0.0079	NA	NA
S.Pe.C.sup	Superior precentral sulcus	length	left	0.0054	0.0303	1.0135	1.0124	1.0067	0.0079	NA	NA
S.Pe.C.sup	Superior precentral sulcus	length	right	0.0023	0.0282	1.0165	1.0188	1.0091	0.0078	NA	NA
S.Pe.C.sup	Superior precentral sulcus	meandepth	left	0.0334	0.028	1.0165	1.0031	0.993	0.0078	NA	NA
S.Pe.C.sup	Superior precentral sulcus	surfacearea	right	0.0384	0.0287	1.0135	1.0112	1.015	0.0081	NA	NA
S.Pe.C.sup	Superior precentral sulcus	surfacearea	left	0.0155	0.0312	1.0046	1.005	0.9993	0.0083	NA	NA
S.Po.C.sup	Superior postcentral sulcus	meandepth	left	0.0851	0.0284	1.0315	1.0212	0.9843	0.0084	NA	NA
S.Po.C.sup	Superior postcentral sulcus	meandepth	right	0.0533	0.0267	1.0135	1.0188	0.9975	0.0085	NA	NA
S.Po.C.sup	Superior postcentral sulcus	surfacearea	left	0.0515	0.0279	1.0165	1.0133	0.9916	0.0093	NA	NA
S.Po.C.sup	Superior postcentral sulcus	length	right	0.0016	0.0326	1.0016	1.002	1.0002	0.0083	NA	NA
S.Po.C.sup	Superior postcentral sulcus	length	left	0.0494	0.0269	1.0105	1.0065	0.9921	0.0082	NA	NA
S.Po.C.sup	Superior postcentral sulcus	surfacearea	right	0.0234	0.0321	1.0105	1.0064	0.9992	0.0088	NA	NA
S.R.inf	Inferior rostral sulcus	surfacearea	right	0.0372	0.0296	1.0165	1.0195	0.9937	0.0085	NA	NA
S.R.inf	Inferior rostral sulcus	surfacearea	left	0.0746	0.0279	1.0436	1.0418	1.0015	0.0081	NA	NA
S.R.inf	Inferior rostral sulcus	length	left	0.0814	0.0292	1.0375	1.0428	0.0081		NA	NA
S.R.inf	Inferior rostral sulcus	length	right	0.0615	0.0293	1.0135	1.021	0.9896	0.0086	NA	NA
S.R.inf	Inferior rostral sulcus	width	right	0.0822	0.0303	1.0285	1.0291	0.9894	0.0082	NA	NA
S.R.inf	Inferior rostral sulcus	meandepth	right	0.019	0.0306	1.0135	1.008	1.0049	0.008	NA	NA
S.R.inf	Inferior rostral sulcus	meandepth	left	0.0459	0.0262	1.0255	1.0264	1.0055	0.007	NA	NA
S.R.inf	Inferior rostral sulcus	width	left	0.0826	0.0322	1.0165	1.027	0.9954	0.0083	NA	NA
S.Rh	Rhinal sulcus	surfacearea	left	0.0735	0.0292	1.0405	1.0493	1.002	0.0085	NA	NA
S.Rh	Rhinal sulcus	surfacearea	right	0.0594	0.0307	1.0315	1.0372	1.0046	0.008	NA	NA
S.Rh	Rhinal sulcus	width	left	0.0687	0.0295	1.0345	1.0385	1.0086	0.0084	NA	NA
S.Rh	Rhinal sulcus	length	left	0.0497	0.028	1.0315	1.0323	0.9938	0.0077	NA	NA
S.Rh	Rhinal sulcus	width	right	0.0581	0.0308	1.0375	1.0391	1.0044	0.0091	NA	NA
S.Rh	Rhinal sulcus	length	right	0.0235	0.0285	1.0285	1.0268	1.0083	0.0076	NA	NA
S.s.P	Sub-parietal sulcus	surfacearea	left	0.0826	0.0285	1.0345	1.0439	1.0084	0.0081	NA	NA
S.s.P	Sub-parietal sulcus	length	left	0.0498	0.0292	1.0285	1.0346	1.0101	0.0086	NA	NA
S.s.P	Sub-parietal sulcus	length	right	0.0922	0.028	1.0375	1.0463	1.0018	0.0084	NA	NA
S.T.i.ant	Anterior inferior temporal sulcus	length	right	0.0715	0.0286	1.0436	1.0483	1.0106	0.0073	NA	NA
S.T.i.ant	Anterior inferior temporal sulcus	surfacearea	left	0.0716	0.0329	1.0405	1.0574	1.008	0.0091	NA	NA
S.T.i.ant	Anterior inferior temporal sulcus	length	left	0.0462	0.0298	1.0375	1.0455	1.0107	0.0083	NA	NA
S.T.i.ant	Anterior inferior temporal sulcus	meandepth	left	0.0659	0.0286	1.0345	1.0353	0.9971	0.0086	NA	NA
S.T.i.post	Posterior inferior temporal sulcus	surfacearea	left	0.0134	0.0279	1.0195	1.0277	1.0076	0.0082	NA	NA
S.T.i.post	Posterior inferior temporal sulcus	length	right	0.0026	0.0281	1.0195	1.0193	1.0151	0.0082	NA	NA
S.T.i.post	Posterior inferior temporal sulcus	meandepth	right	0.0694	0.0256	1.0405	1.0352	1.0004	0.0069	NA	NA
S.T.i.post	Posterior inferior temporal sulcus	meandepth	left	0.0195	0.0248	1.0195	1.0229	1.0002	0.0084	NA	NA
S.T.i.post	Posterior inferior temporal sulcus	length	left	0.0106	0.0302	1.0195	1.0193	1.0097	0.0085	NA	NA
S.T.i.post	Posterior inferior temporal sulcus	surfacearea	right	0.0474	0.027	1.0285	1.0313	1.0079	0.0082	NA	NA
S.T.pol	Polar temporal sulcus	surfacearea	left	0.0734	0.0311	1.0649	1.0644	1.023	0.008	NA	NA
S.T.pol	Polar temporal sulcus	length	right	0.0479	0.0292	1.0375	1.0285	1.0058	0.0081	NA	NA
S.T.pol	Polar temporal sulcus	meandepth	right	0.0687	0.0263	1.0405	1.0425	1.0072	0.0082	NA	NA
S.T.pol	Polar temporal sulcus	surfacearea	right	0.0586	0.0309	1.0436	1.0406	1.008	0.008	NA	NA
S.T.pol	Polar temporal sulcus	length	left	0.0603	0.0317	1.0588	1.0585	1.0219	0.0082	NA	NA
S.T.pol	Polar temporal sulcus	meandepth	left	0.0696	0.0256	1.0375	1.0354	1.0045	0.0083	NA	NA
S.T.s	Superior temporal sulcus	length	left	0.0425	0.0292	1.0195	1.0214	0.9969	0.0087	NA	NA
S.T.s	Superior temporal sulcus	surfacearea	right	0.0758	0.0298	1.0436	1.0481	1.0129	0.0087	NA	NA
S.T.s	Superior temporal sulcus	length	right	0.0292	0.0275	1.0255	1.0196	1.0129	0.0078	NA	NA
S.T.s	Superior temporal sulcus	surfacearea	left	0.0746	0.0255	1.0527	1.0513	1.0055	0.0072	NA	NA
S.T.s.ter.asc.ant	Anterior terminal ascending branch of the superior temporal sulcus	length	left	0.0359	0.0322	1.0075	1.0105	0.9915	0.0083	NA	NA
S.T.s.ter.asc.ant	Anterior terminal ascending branch of the superior temporal sulcus	surfacearea	right	0.0348	0.0278	1.0225	1.0171	1.0087	0.0079	NA	NA
S.T.s.ter.asc.ant	Anterior terminal ascending branch of the superior temporal sulcus	meandepth	right	0.0906	0.0299	1.0135	1.0189	0.9905	0.008	NA	NA
S.T.s.ter.asc.ant	Anterior terminal ascending branch of the superior temporal sulcus	surfacearea	left	0.0533	0.0322	1.0135	1.0155	0.994	0.0083	NA	NA
S.T.s.ter.asc.ant	Anterior terminal ascending branch of the superior temporal sulcus	length	right	0.0092	0.0264	1.0225	1.0136	1.0122	0.0079	NA	NA
S.T.s.ter.asc.ant	Anterior terminal ascending branch of the superior temporal sulcus	meandepth	left	0.0817	0.0306	1.0255	1.0282	0.9933	0.0084	NA	NA
S.T.s.ter.asc.ant	Anterior terminal ascending branch of the superior temporal sulcus	width	left	0.0917	0.0293	1.0466	1.0561	1.0034	0.0081	NA	NA
S.T.s.ter.asc.post	Posterior terminal ascending branch of the superior temporal sulcus	surfacearea	left	0.0715	0.0287	1.0075	1.0134	0.9926	0.0078	NA	NA
S.T.s.ter.asc.post	Posterior terminal ascending branch of the superior temporal sulcus	length	right	0.0313	0.0299	1.0016	1.0055	1.0008	0.009	NA	NA
S.T.s.ter.asc.post	Posterior terminal ascending branch of the superior temporal sulcus	surfacearea	right	0.0588	0.0288	1.0285	1.0235	1.0001	0.0088	NA	NA
S.T.s.ter.asc.post	Posterior terminal ascending branch of the superior temporal sulcus	length	left	0.0104	0.0273	0.9986	0.9986	1.0007	0.0079	NA	NA
S.T.s.ter.asc.post	Posterior terminal ascending branch of the superior temporal sulcus	meandepth	right	0.0755	0.0295	1.0345	1.0336	0.9959	0.0088	NA	NA
S.T.s.ter.asc.post	Posterior terminal ascending branch of the superior temporal sulcus	meandepth	left	0.0704	0.0282	1.0285	1.0372	1.002	0.0085	NA	NA

## Sheet: Table S2
Table S2: Univariate LDSC SNP-heritability estimates for the targeted analysis streamline traits (n=14).
Sulcus	Parameter	Total_h2	Total_h2_sterr	Lambda_GC	Mean_chisq	LDSC_intercept	LDSC_int_sterr	N
F.P.O-left	meandepth	0.13	0.03	1.0618	1.0786	1.0061	0.0095	26519
F.P.O-right	meandepth	0.16	0.04	1.0926	1.0973	1.0107	0.0091	26519
S.C-left	meandepth	0.14	0.04	1.0772	1.0823	1.0207	0.0093	26530
S.C-right	meandepth	0.12	0.03	1.071	1.0768	1.0131	0.0083	26530
S.T.s-left	meandepth	0.15	0.03	1.0649	1.0769	1.0046	0.0097	26530
S.T.s-right	meandepth	0.12	0.03	1.071	1.081	1.016	0.0085	26530
F.P.O-right	surfacearea	0.16	0.03	1.0618	1.0778	1.0001	0.0083	26522
F.P.O-left	width	0.17	0.03	1.0864	1.0957	1.0091	0.0081	26519
F.P.O-right	width	0.22	0.03	1.0802	1.0973	1.0014	0.0083	26522
S.C-left	width	0.31	0.04	1.1175	1.1375	1.0038	0.0087	26530
S.C-right	width	0.28	0.03	1.1019	1.1278	1.0016	0.0088	26530
S.T.s-left	width	0.25	0.03	1.1113	1.1357	1.0048	0.0088	24664
S.T.s-right	width	0.26	0.04	1.0988	1.1301	0.9989	0.0091	26530
S.p.C-left	width	0.13	0.03	1.0436	1.0546	0.9994	0.0074	26530

## Sheet: Table S3
Table S3: Univariate LDSC SNP-heritability estimates for the exploratory analysis streamline traits (n=139).
Pheno	Sulcus	Parameter	Total_h2	Total_h2_sterr	Lambda_GC	Mean_chisq	LDSC_intercept	LDSC_int_sterr	N
length-F.C.L.p-left	F.C.L.p-left	length	0.1119	0.03	1.0225	1.0289	0.9863	0.0087	26526
length-F.I.P-right	F.I.P-right	length	0.1246	0.028	1.0375	1.0412	0.9881	0.0076	26529
length-S.Call-left	S.Call-left	length	0.17	0.03	1.071	1.0736	0.9993	0.0085	26292
length-S.Call-right	S.Call-right	length	0.1195	0.0288	1.071	1.0823	1.009	0.0084	26450
length-S.F.int-right	S.F.int-right	length	0.1003	0.0281	1.0527	1.0628	1.0102	0.0078	26528
length-S.F.polaire.tr-right	S.F.polaire.tr-right	length	0.1069	0.0303	1.0436	1.0396	0.9949	0.0085	26443
length-S.Li.ant-right	S.Li.ant-right	length	0.1105	0.0299	1.0225	1.026	0.9919	0.0081	25064
length-S.Olf-left	S.Olf-left	length	0.1131	0.0316	1.0649	1.0759	1.0136	0.0094	26425
length-S.Olf-right	S.Olf-right	length	0.1525	0.0316	1.0588	1.0679	0.9942	0.0092	26437
length-S.Or-right	S.Or-right	length	0.1346	0.0317	1.0618	1.0683	1.0018	0.0078	26491
length-S.Pe.C.median-right	S.Pe.C.median-right	length	0.1133	0.0322	1.0225	1.0205	0.9876	0.0086	24063
meandepth-F.C.L.p-left	F.C.L.p-left	meandepth	0.1211	0.027	1.0405	1.0427	0.988	0.0079	26528
meandepth-F.C.L.r.asc-right	F.C.L.r.asc-right	meandepth	0.1154	0.0304	1.0315	1.0357	0.991	0.0086	25519
meandepth-F.C.M.post-left	F.C.M.post-left	meandepth	0.129	0.03	1.0496	1.069	1.0077	0.0079	26523
meandepth-F.C.M.post-right	F.C.M.post-right	meandepth	0.1545	0.0299	1.0864	1.0891	1.0103	0.0085	26530
meandepth-F.Cal.ant..Sc.Cal-left	F.Cal.ant..Sc.Cal-left	meandepth	0.1994	0.0318	1.0988	1.118	1.0135	0.0088	26525
meandepth-F.Cal.ant..Sc.Cal-right	F.Cal.ant..Sc.Cal-right	meandepth	0.1738	0.031	1.0772	1.1074	1.0167	0.009	26528
meandepth-F.Coll-left	F.Coll-left	meandepth	0.1771	0.031	1.0802	1.0862	1.0125	0.0082	26528
meandepth-F.Coll-right	F.Coll-right	meandepth	0.1826	0.0279	1.0957	1.101	1.0056	0.008	26528
meandepth-F.I.P-left	F.I.P-left	meandepth	0.1606	0.0299	1.0649	1.08	1.0087	0.0083	26530
meandepth-F.I.P-right	F.I.P-right	meandepth	0.1736	0.0333	1.0772	1.084	0.0091	NA	26529
meandepth-S.Call-left	S.Call-left	meandepth	0.1409	0.0314	1.0649	1.0698	0.999	0.0086	26296
meandepth-S.Call-right	S.Call-right	meandepth	0.2383	0.0318	1.0864	1.1045	0.9948	0.0083	26452
meandepth-S.F.inf-left	S.F.inf-left	meandepth	0.1445	0.0304	1.0833	1.0872	1.0151	0.0081	26509
meandepth-S.F.inf-right	S.F.inf-right	meandepth	0.1513	0.0301	1.0679	1.0882	1.0113	0.0081	26463
meandepth-S.F.int-right	S.F.int-right	meandepth	0.119	0.0294	1.0496	1.0509	0.9955	0.0083	26528
meandepth-S.F.sup-right	S.F.sup-right	meandepth	0.1464	0.0302	1.071	1.075	1.0032	0.0086	26530
meandepth-S.O.T.lat.ant-left	S.O.T.lat.ant-left	meandepth	0.183	0.0283	1.0772	1.0921	1.0048	0.0084	26425
meandepth-S.O.T.lat.ant-right	S.O.T.lat.ant-right	meandepth	0.2062	0.0294	1.0802	1.0976	1.0084	0.0081	26407
meandepth-S.O.T.lat.post-left	S.O.T.lat.post-left	meandepth	0.1262	0.0311	1.0345	1.0409	0.9925	0.0082	26453
meandepth-S.O.T.lat.post-right	S.O.T.lat.post-right	meandepth	0.1339	0.0286	1.0436	1.0356	0.9856	0.0086	26500
meandepth-S.Olf-left	S.Olf-left	meandepth	0.2519	0.0321	1.0926	1.1188	1.0044	0.0089	26423
meandepth-S.Olf-right	S.Olf-right	meandepth	0.2205	0.0285	1.0988	1.1226	1.0092	0.0082	26437
meandepth-S.Or-left	S.Or-left	meandepth	0.1375	0.0298	1.0557	1.0649	1.002	0.0084	26510
meandepth-S.Or-right	S.Or-right	meandepth	0.1471	0.0331	1.0618	1.0753	1.0074	0.0091	26493
meandepth-S.Rh-left	S.Rh-left	meandepth	0.1098	0.03	1.0496	1.0582	1.0007	0.0083	25619
meandepth-S.Rh-right	S.Rh-right	meandepth	0.1307	0.0296	1.0436	1.0604	1.0005	0.0087	25433
meandepth-S.s.P-left	S.s.P-left	meandepth	0.1542	0.0284	1.0466	1.0516	0.9918	0.0084	26515
meandepth-S.s.P-right	S.s.P-right	meandepth	0.1438	0.0311	1.0496	1.0614	1.0015	0.0084	26508
meandepth-S.T.i.ant-right	S.T.i.ant-right	meandepth	0.1047	0.029	1.0345	1.0356	0.9936	0.0085	26524
surfacearea-F.C.L.p-left	F.C.L.p-left	surfacearea	0.1476	0.0291	1.0618	1.0724	1.0063	0.0087	26528
surfacearea-F.C.L.p-right	F.C.L.p-right	surfacearea	0.2011	0.03	1.0864	1.1109	1.0104	0.009	26530
surfacearea-F.C.L.r.ant-right	F.C.L.r.ant-right	surfacearea	0.1594	0.0335	1.0496	1.0506	0.9951	0.0082	23137
surfacearea-F.C.M.ant-right	F.C.M.ant-right	surfacearea	0.1117	0.029	1.0315	1.0423	0.9996	0.0081	25958
surfacearea-F.C.M.post-left	F.C.M.post-left	surfacearea	0.101	0.0292	1.0496	1.0486	1.0077	0.0075	26523
surfacearea-F.Cal.ant..Sc.Cal-left	F.Cal.ant..Sc.Cal-left	surfacearea	0.2136	0.0343	1.0833	1.106	0.9995	0.0095	26526
surfacearea-F.Cal.ant..Sc.Cal-right	F.Cal.ant..Sc.Cal-right	surfacearea	0.2195	0.0365	1.1019	1.1227	1.0057	0.0089	26528
surfacearea-F.Coll-left	F.Coll-left	surfacearea	0.1007	0.0288	1.0405	1.0397	0.9954	0.0081	26529
surfacearea-F.Coll-right	F.Coll-right	surfacearea	0.1127	0.028	1.0588	1.0587	1.0051	0.0085	26528
surfacearea-F.I.P-right	F.I.P-right	surfacearea	0.1071	0.0281	1.0557	1.0585	1.0075	0.008	26529
surfacearea-INSULA-right	INSULA-right	surfacearea	0.1246	0.0298	1.0618	1.0704	0.9998	0.0085	26530
surfacearea-OCCIPITAL-left	OCCIPITAL-left	surfacearea	0.1197	0.0285	1.0588	1.0702	1.0031	0.0078	26523
surfacearea-OCCIPITAL-right	OCCIPITAL-right	surfacearea	0.1173	0.0317	1.0649	1.0667	1.0059	0.0084	26525
surfacearea-S.Call-left	S.Call-left	surfacearea	0.1922	0.0303	1.0833	1.0861	1.0032	0.008	26296
surfacearea-S.Call-right	S.Call-right	surfacearea	0.1818	0.0294	1.0895	1.1083	1.0061	0.0082	26452
surfacearea-S.F.int-right	S.F.int-right	surfacearea	0.1142	0.0286	1.0557	1.0677	1.0092	0.0077	26528
surfacearea-S.F.sup-left	S.F.sup-left	surfacearea	0.1137	0.0299	1.0405	1.0465	0.9902	0.0082	26530
surfacearea-S.O.T.lat.ant-left	S.O.T.lat.ant-left	surfacearea	0.1578	0.033	1.0895	1.0927	1.0117	0.0089	26426
surfacearea-S.O.T.lat.ant-right	S.O.T.lat.ant-right	surfacearea	0.1697	0.0327	1.0895	1.1045	1.0157	0.009	26407
surfacearea-S.Olf-left	S.Olf-left	surfacearea	0.2077	0.0298	1.0864	1.1121	1.0119	0.0088	26425
surfacearea-S.Olf-right	S.Olf-right	surfacearea	0.2706	0.0327	1.105	1.1213	0.9943	0.0091	26437
surfacearea-S.Or-left	S.Or-left	surfacearea	0.1599	0.033	1.0741	1.0753	0.999	0.0085	26511
surfacearea-S.Or-right	S.Or-right	surfacearea	0.1925	0.0296	1.0864	1.0967	1.0008	0.0077	26493
surfacearea-S.s.P-right	S.s.P-right	surfacearea	0.16	0.0285	1.0527	1.0676	0.9962	0.0082	26508
surfacearea-S.T.i.ant-right	S.T.i.ant-right	surfacearea	0.121	0.0291	1.0527	1.0595	1.0035	0.0077	26524
width-F.C.L.a-left	F.C.L.a-left	width	0.1213	0.0299	1.0527	1.0646	1.008	0.0087	26152
width-F.C.L.p-left	F.C.L.p-left	width	0.2665	0.0326	1.105	1.1344	1.0074	0.0089	26528
width-F.C.L.p-right	F.C.L.p-right	width	0.2219	0.0322	1.0988	1.1237	1.0129	0.0082	26530
width-F.C.L.r.ant-left	F.C.L.r.ant-left	width	0.1318	0.0259	1.0466	1.0491	0.9962	0.0071	25801
width-F.C.L.r.asc-left	F.C.L.r.asc-left	width	0.1467	0.0311	1.0618	1.0699	0.9958	0.0088	26028
width-F.C.L.r.asc-right	F.C.L.r.asc-right	width	0.1319	0.0337	1.0527	1.0596	0.9961	0.0086	25785
width-F.C.M.post-left	F.C.M.post-left	width	0.2406	0.0343	1.0895	1.1089	1.006	0.0094	26523
width-F.C.M.post-right	F.C.M.post-right	width	0.2014	0.0342	1.0802	1.1071	1.004	0.0091	26530
width-F.Cal.ant..Sc.Cal-left	F.Cal.ant..Sc.Cal-left	width	0.2232	0.0336	1.1019	1.1182	1.0013	0.0083	26525
width-F.Cal.ant..Sc.Cal-right	F.Cal.ant..Sc.Cal-right	width	0.214	0.0311	1.0926	1.1158	1.0019	0.0086	26528
width-F.Coll-left	F.Coll-left	width	0.1421	0.0326	1.0802	1.0858	1.0134	0.0091	26528
width-F.Coll-right	F.Coll-right	width	0.1681	0.0336	1.0772	1.0928	1.0083	0.0089	26528
width-F.I.P-left	F.I.P-left	width	0.2681	0.0316	1.1113	1.1265	0.9954	0.0088	26530
width-F.I.P-right	F.I.P-right	width	0.2801	0.0308	1.1019	1.1212	0.9861	0.0081	26529
width-F.I.P.Po.C.inf-left	F.I.P.Po.C.inf-left	width	0.2106	0.032	1.0741	1.0943	0.9919	0.0088	26480
width-F.I.P.Po.C.inf-right	F.I.P.Po.C.inf-right	width	0.1891	0.0305	1.0802	1.0998	1.0111	0.0087	26486
width-INSULA-left	INSULA-left	width	0.2294	0.0333	1.0957	1.1041	0.9985	0.0094	26530
width-INSULA-right	INSULA-right	width	0.2438	0.0294	1.0833	1.1077	0.9896	0.0084	26530
width-OCCIPITAL-left	OCCIPITAL-left	width	0.2205	0.0347	1.1144	1.123	1.0041	0.0087	26522
width-OCCIPITAL-right	OCCIPITAL-right	width	0.1958	0.0356	1.105	1.1251	1.0073	0.0081	26525
width-S.Cu-left	S.Cu-left	width	0.1419	0.027	1.0588	1.0641	0.9954	0.0068	26301
width-S.Cu-right	S.Cu-right	width	0.1072	0.0296	1.0466	1.0543	1.0068	0.0077	26388
width-S.F.inf-left	S.F.inf-left	width	0.1757	0.0332	1.0833	1.1078	1.0114	0.0093	26511
width-S.F.inf-right	S.F.inf-right	width	0.1716	0.0307	1.0741	1.0842	0.9993	0.0088	26465
width-S.F.inf.ant-right	S.F.inf.ant-right	width	0.1438	0.0292	1.0649	1.0725	1.0036	0.0086	26362
width-S.F.int-left	S.F.int-left	width	0.1483	0.0293	1.0618	1.0746	1.0066	0.0083	26530
width-S.F.int-right	S.F.int-right	width	0.2192	0.0316	1.071	1.0803	0.9839	0.0091	26528
width-S.F.inter-left	S.F.inter-left	width	0.2333	0.0318	1.0895	1.1199	1.0026	0.0089	26529
width-S.F.inter-right	S.F.inter-right	width	0.2276	0.0333	1.0895	1.1114	1.0026	0.0087	26530
width-S.F.marginal-left	S.F.marginal-left	width	0.1535	0.0308	1.0557	1.0657	0.9943	0.0087	26329
width-S.F.marginal-right	S.F.marginal-right	width	0.1357	0.0306	1.0436	1.0606	0.9945	0.0083	26315
width-S.F.median-left	S.F.median-left	width	0.1589	0.0348	1.0741	1.0765	1.0017	0.0084	26493
width-S.F.median-right	S.F.median-right	width	0.1105	0.0304	1.0649	1.0754	1.0108	0.0086	26464
width-S.F.orbitaire-left	S.F.orbitaire-left	width	0.1122	0.0313	1.0466	1.0481	1.001	0.0083	25536
width-S.F.polaire.tr-left	S.F.polaire.tr-left	width	0.2192	0.0324	1.071	1.0855	0.9884	0.0092	26364
width-S.F.polaire.tr-right	S.F.polaire.tr-right	width	0.1973	0.0347	1.0802	1.092	1.0012	0.0092	26443
width-S.F.sup-left	S.F.sup-left	width	0.2594	0.0352	1.1082	1.1186	0.9952	0.0084	26530
width-S.F.sup-right	S.F.sup-right	width	0.243	0.0317	1.0926	1.1084	0.9936	0.0079	26530
width-S.Li.ant-right	S.Li.ant-right	width	0.1495	0.0304	1.0285	1.0368	0.9855	0.0083	25101
width-S.Li.post-right	S.Li.post-right	width	0.1286	0.0304	1.0496	1.0515	0.9932	0.0081	26211
width-S.O.p-right	S.O.p-right	width	0.1108	0.0292	1.0436	1.0464	1.0039	0.0084	25274
width-S.O.T.lat.ant-right	S.O.T.lat.ant-right	width	0.1001	0.0284	1.0405	1.046	0.995	0.0082	26407
width-S.O.T.lat.post-left	S.O.T.lat.post-left	width	0.1188	0.0263	1.0496	1.0579	0.9973	0.0075	26454
width-S.O.T.lat.post-right	S.O.T.lat.post-right	width	0.1484	0.0306	1.0588	1.0706	0.9988	0.0087	26501
width-S.Olf-right	S.Olf-right	width	0.1292	0.03	1.0557	1.0501	0.9977	0.0078	26437
width-S.Or-left	S.Or-left	width	0.183	0.03	1.0802	1.0947	1.0067	0.0084	26510
width-S.Or-right	S.Or-right	width	0.1637	0.0301	1.0895	1.0949	1.0099	0.0089	26493
width-S.Pa.int-left	S.Pa.int-left	width	0.1232	0.0301	1.0649	1.0724	1.0043	0.0073	26225
width-S.Pa.int-right	S.Pa.int-right	width	0.1628	0.0313	1.0618	1.0783	1.0044	0.008	26123
width-S.Pa.sup-left	S.Pa.sup-left	width	0.1607	0.0352	1.0527	1.061	0.9922	0.008	23399
width-S.Pa.sup-right	S.Pa.sup-right	width	0.1915	0.0307	1.0618	1.0709	0.9924	0.0085	25074
width-S.Pa.t-right	S.Pa.t-right	width	0.1285	0.0337	1.0345	1.0438	0.9956	0.0089	24227
width-S.Pe.C.inf-left	S.Pe.C.inf-left	width	0.1153	0.0301	1.0557	1.0602	1.0036	0.0081	24403
width-S.Pe.C.inf-right	S.Pe.C.inf-right	width	0.1161	0.0335	1.0527	1.0577	0.9998	0.0088	23442
width-S.Pe.C.inter-left	S.Pe.C.inter-left	width	0.1781	0.0295	1.0772	1.0826	1.0008	0.0084	26354
width-S.Pe.C.inter-right	S.Pe.C.inter-right	width	0.2221	0.0296	1.0741	1.0898	0.9881	0.0085	26512
width-S.Pe.C.marginal-left	S.Pe.C.marginal-left	width	0.1326	0.0348	1.0285	1.0407	0.992	0.0076	21564
width-S.Pe.C.marginal-right	S.Pe.C.marginal-right	width	0.1342	0.0343	1.0527	1.0552	0.9898	0.0078	24402
width-S.Pe.C.median-left	S.Pe.C.median-left	width	0.158	0.0348	1.0496	1.0557	0.9871	0.0086	24110
width-S.Pe.C.median-right	S.Pe.C.median-right	width	0.1129	0.031	1.0466	1.0491	0.9991	0.0084	24168
width-S.Pe.C.sup-left	S.Pe.C.sup-left	width	0.1227	0.0302	1.0436	1.0487	0.9979	0.0082	24710
width-S.Pe.C.sup-right	S.Pe.C.sup-right	width	0.1654	0.0312	1.0436	1.053	0.984	0.0077	24718
width-S.Po.C.sup-left	S.Po.C.sup-left	width	0.2641	0.0326	1.0864	1.0952	0.9945	0.0094	26272
width-S.Po.C.sup-right	S.Po.C.sup-right	width	0.203	0.0321	1.0741	1.0863	0.997	0.0083	26078
width-S.s.P-left	S.s.P-left	width	0.1282	0.0307	1.0679	1.0795	1.0165	0.0092	26516
width-S.s.P-right	S.s.P-right	width	0.1384	0.0336	1.0649	1.0699	1.0058	0.0085	26508
width-S.T.i.ant-left	S.T.i.ant-left	width	0.1409	0.0333	1.0618	1.0741	1.0023	0.0092	26524
width-S.T.i.ant-right	S.T.i.ant-right	width	0.129	0.0295	1.0588	1.0681	1.0063	0.0085	26524
width-S.T.i.post-left	S.T.i.post-left	width	0.1668	0.0311	1.0802	1.0917	0.9994	0.0084	26521
width-S.T.i.post-right	S.T.i.post-right	width	0.1211	0.0289	1.0864	1.1004	1.0187	0.0079	26525
width-S.T.pol-left	S.T.pol-left	width	0.1042	0.0282	1.0527	1.0575	1.0024	0.0084	26385
width-S.T.pol-right	S.T.pol-right	width	0.1204	0.0299	1.0496	1.0475	0.994	0.0086	26354
width-S.T.s.ter.asc.post-left	S.T.s.ter.asc.post-left	width	0.1145	0.0296	1.0772	1.0675	1.008	0.0083	26070
width-S.T.s.ter.asc.post-right	S.T.s.ter.asc.post-right	width	0.1698	0.0313	1.0679	1.081	0.9967	0.0088	26418

## Sheet: Table S4
Table S4: LDSC partitioned heritability analysis results for targeted traits in foetal brain HGEs. Enrichment/depletion p-values (Enichment_p) were FDR corrected for the number of independent traits (n=9). fetal_hge: Foetal brain human gained enhancers. Significant enrichments are marked in green.
Sulcus	Parameter	Annotation	Prop._SNPs	Prop._h2	Prop._h2_std_error	Enrichment	Enrichment_std_error	Enrichment_p	Coefficient	Coefficient_std_error	Coefficient_z.score	FDR
F.P.O-left	meandepth	fetal_hge	0.0144601	0.0665589	0.0543322	4.60293	3.75739	0.332259	-5.23728e-09	8.83515e-08	-0.0592777	0.342889
F.P.O-right	meandepth	fetal_hge	0.0144601	0.0911151	0.048515	6.30114	3.35509	0.122635	1.01693e-07	8.93435e-08	1.13822	0.183953
S.C-left	meandepth	fetal_hge	0.0144601	0.0411603	0.0560223	2.84647	3.87427	0.628096	-1.95499e-08	9.71522e-08	-0.20123	0.513897
S.C-right	meandepth	fetal_hge	0.0144601	-0.00304786	0.0598983	-0.210777	4.14232	0.770613	-7.7388e-08	8.85339e-08	-0.874105	0.519555
S.T.s-left	meandepth	fetal_hge	0.0144601	0.025864	0.0411907	1.78865	2.84857	0.782783	-6.25133e-08	7.94214e-08	-0.787109	0.519555
S.T.s-right	meandepth	fetal_hge	0.0144601	0.0461267	0.0582257	3.18993	4.02664	0.581439	-3.82021e-08	8.86539e-08	-0.430913	0.513897
F.P.O-right	surfacearea	fetal_hge	0.0144601	0.188475	0.0558532	13.0342	3.86257	0.000645167	2.72235e-07	9.85254e-08	2.7631	0.00580651
F.P.O-left	width	fetal_hge	0.0144601	0.0614583	0.0484857	4.2502	3.35307	0.342889	3.14914e-08	1.01238e-07	0.311064	0.342889
F.P.O-right	width	fetal_hge	0.0144601	0.0558512	0.0332769	3.86243	2.30129	0.212077	6.45487e-08	9.12477e-08	0.707401	0.27267
S.C-left	width	fetal_hge	0.0144601	0.112066	0.0363915	7.75004	2.51669	0.00953805	3.13418e-07	1.40998e-07	2.22285	0.0286141
S.C-right	width	fetal_hge	0.0144601	0.109417	0.0352589	7.56683	2.43835	0.00909532	2.77786e-07	1.24834e-07	2.22524	0.0286141
S.p.C-left	width	fetal_hge	0.0144601	0.143142	0.0719531	9.89909	4.97597	0.0639009	1.77203e-07	1.13041e-07	1.5676	0.115022
S.T.s-left	width	fetal_hge	0.0144601	0.00791078	0.027063	0.547076	1.87156	0.808196	-9.56914e-08	8.29566e-08	-1.15351	0.519555
S.T.s-right	width	fetal_hge	0.0144601	0.0819108	0.0280916	5.6646	1.9427	0.0182347	1.51933e-07	8.23304e-08	1.8454	0.041028

## Sheet: Table S5
Table S5: LDSC partitioned heritability analysis results for targeted traits in archaic deserts. Enrichment/depletion p-values (Enichment_p) were FDR corrected for the number of independent traits (n=9). archaic_deserts: Archaic deserts.
Sulcus	Parameter	Annotation	Prop._SNPs	Prop._h2	Prop._h2_std_error	Enrichment	Enrichment_std_error	Enrichment_p	Coefficient	Coefficient_std_error	Coefficient_z.score	FDR
F.P.O-left	meandepth	archaic_deserts	0.0270332	0.0220936	0.0158915	0.817278	0.587853	0.757713	-1.80812e-09	1.33887e-08	-0.135049	0.52457
F.P.O-right	meandepth	archaic_deserts	0.0270332	0.0246209	0.0164992	0.910768	0.610331	0.883636	-3.53364e-09	1.58228e-08	-0.223326	0.568051
S.C-left	meandepth	archaic_deserts	0.0270332	0.0393129	0.0108133	1.45425	0.400001	0.189871	1.19599e-08	8.26197e-09	1.44759	0.24412
S.C-right	meandepth	archaic_deserts	0.0270332	0.0600706	0.0190984	2.22211	0.706481	0.0478553	2.68187e-08	1.23721e-08	2.16768	0.139366
S.T.s-left	meandepth	archaic_deserts	0.0270332	0.00916609	0.0102935	0.339068	0.380771	0.0774257	-1.74271e-08	9.72104e-09	-1.79272	0.139366
S.T.s-right	meandepth	archaic_deserts	0.0270332	0.0673925	0.0223448	2.49296	0.826569	0.041159	2.79503e-08	1.44749e-08	1.93095	0.139366
F.P.O-right	surfacearea	archaic_deserts	0.0270332	0.0371308	0.0169526	1.37353	0.627104	0.549303	1.34181e-08	1.72562e-08	0.777582	0.449429
F.P.O-left	width	archaic_deserts	0.0270332	0.0146229	0.00661281	0.540926	0.244619	0.0706072	-1.12588e-08	7.35585e-09	-1.53059	0.139366
F.P.O-right	width	archaic_deserts	0.0270332	0.0252594	0.0047597	0.934385	0.176069	0.711036	1.4705e-09	7.09984e-09	0.207117	0.52457
S.C-left	width	archaic_deserts	0.0270332	0.0134197	0.00556269	0.496414	0.205773	0.0217097	-1.68408e-08	1.18186e-08	-1.42493	0.139366
S.C-right	width	archaic_deserts	0.0270332	0.016084	0.00781309	0.594972	0.289019	0.171881	-1.42159e-08	1.41867e-08	-1.00206	0.24412
S.p.C-left	width	archaic_deserts	0.0270332	0.0189179	0.0117267	0.699804	0.433789	0.502935	-1.4617e-09	1.01799e-08	-0.143587	0.449429
S.T.s-left	width	archaic_deserts	0.0270332	0.0201833	0.00782883	0.746613	0.289601	0.382823	-7.9142e-09	1.26778e-08	-0.624258	0.430676
S.T.s-right	width	archaic_deserts	0.0270332	0.0205848	0.00838834	0.761464	0.310298	0.445565	-5.91077e-09	1.38261e-08	-0.427508	0.445565

## Sheet: Table S6
Table S6: LDSC partitioned heritability analysis results for targeted traits in Neandertal introgressed alleles. Enrichment/depletion p-values (Enichment_p) were FDR corrected for the number of independent traits (n=9). nean_introgressed: Neandertal introgressed alleles. Significant negative enrichments/depletions are marked in bold.
Sulcus	Parameter	Annotation	Prop._SNPs	Prop._h2	Prop._h2_std_error	Enrichment	Enrichment_std_error	Enrichment_p	Coefficient	Coefficient_std_error	Coefficient_z.score	FDR
F.P.O-left	meandepth	nean_introgressed	0.0112857	0.000616861	0.00936719	0.0546585	0.830003	0.271242	-7.84314e-09	1.91137e-08	-0.410342	0.221926
F.P.O-right	meandepth	nean_introgressed	0.0112857	0.00137156	0.00789898	0.12153	0.699909	0.207788	-2.71474e-08	1.94624e-08	-1.39486	0.221857
S.C-left	meandepth	nean_introgressed	0.0112857	0.0229092	0.0108851	2.02992	0.964503	0.246508	2.54885e-08	2.05019e-08	1.24323	0.221857
S.C-right	meandepth	nean_introgressed	0.0112857	0.0277334	0.0140756	2.45739	1.2472	0.193249	3.09396e-08	2.04694e-08	1.5115	0.221857
S.T.s-left	meandepth	nean_introgressed	0.0112857	-0.000272732	0.00736772	-0.0241661	0.652835	0.122998	-2.25153e-08	1.70486e-08	-1.32065	0.184497
S.T.s-right	meandepth	nean_introgressed	0.0112857	-0.027661	0.0104338	-2.45097	0.924517	1.96014e-07	-6.92576e-08	1.4515e-08	-4.77144	1.76413e-06
F.P.O-right	surfacearea	nean_introgressed	0.0112857	0.00723628	0.00679497	0.641189	0.602086	0.559359	-1.36306e-09	1.64858e-08	-0.0826805	0.412206
F.P.O-left	width	nean_introgressed	0.0112857	0.0135487	0.00684011	1.20052	0.606085	0.738571	1.44303e-08	1.74782e-08	0.825618	0.474796
F.P.O-right	width	nean_introgressed	0.0112857	-0.000844043	0.00546041	-0.0747886	0.483833	0.0262935	-4.09528e-08	1.88067e-08	-2.17756	0.0607681
S.C-left	width	nean_introgressed	0.0112857	0.00916635	0.00401866	0.812208	0.356084	0.595408	-1.53557e-09	1.86088e-08	-0.0825185	0.412206
S.C-right	width	nean_introgressed	0.0112857	0.00466744	0.00408365	0.41357	0.361842	0.0983444	-1.68585e-08	1.74748e-08	-0.964733	0.17702
S.p.C-left	width	nean_introgressed	0.0112857	-0.000988081	0.0108983	-0.0875514	0.965667	0.2393	-2.47347e-08	2.16402e-08	-1.143	0.221857
S.T.s-left	width	nean_introgressed	0.0112857	-0.00734129	0.00481098	-0.650493	0.426289	5.26089e-05	-5.18681e-08	1.76207e-08	-2.9436	0.00023674
S.T.s-right	width	nean_introgressed	0.0112857	0.00182471	0.00419293	0.161683	0.371525	0.027008	-1.50897e-08	1.69942e-08	-0.887929	0.0607681

## Sheet: Table S7
Table S7: LDSC partitioned heritability analysis results for targeted traits in foetal brain active regulatory elements. Enrichment/depletion p-values (Enichment_p) were FDR corrected for the number of independent traits (n=9). humanBrainEnh: foetal brain active regulatory elements. Significant enrichments are marked in green.
Sulcus	Parameter	Annotation	Prop._SNPs	Prop._h2	Prop._h2_std_error	Enrichment	Enrichment_std_error	Enrichment_p	Coefficient	Coefficient_std_error	Coefficient_z.score	FDR
F.P.O-left	meandepth	humanBrainEnh	0.039295	0.179356	0.103726	4.56434	2.63966	0.168492	6.63718e-09	6.10249e-08	0.108762	1
F.P.O-right	meandepth	humanBrainEnh	0.039295	0.248535	0.0940847	6.32483	2.39431	0.0301352	9.09767e-08	6.22597e-08	1.46124	0.271217
S.C-left	meandepth	humanBrainEnh	0.039295	0.185016	0.0919012	4.70838	2.33875	0.0888048	3.72049e-08	6.06506e-08	0.61343	0.799244
S.C-right	meandepth	humanBrainEnh	0.039295	0.129314	0.110357	3.29085	2.80842	0.412497	4.73787e-08	6.00683e-08	0.788748	1
S.T.s-left	meandepth	humanBrainEnh	0.039295	0.354304	0.113147	9.0165	2.87942	0.00141118	1.62367e-07	7.18641e-08	2.25936	0.0127006
S.T.s-right	meandepth	humanBrainEnh	0.039295	0.504182	0.153029	12.8307	3.89435	1.85787e-05	2.14644e-07	5.64413e-08	3.80297	0.000167208
F.P.O-right	surfacearea	humanBrainEnh	0.039295	0.18491	0.0831607	4.70568	2.11632	0.0739032	1.08906e-08	5.71174e-08	0.19067	0.665129
F.P.O-left	width	humanBrainEnh	0.039295	0.162428	0.0779725	4.13356	1.98428	0.105852	-9.19438e-09	5.95696e-08	-0.154347	0.952671
F.P.O-right	width	humanBrainEnh	0.039295	0.130849	0.0648322	3.32991	1.64988	0.145242	1.70392e-08	6.24471e-08	0.272858	1
S.C-left	width	humanBrainEnh	0.039295	0.0544956	0.0477573	1.38683	1.21535	0.748957	-8.33344e-08	7.26657e-08	-1.14682	1
S.C-right	width	humanBrainEnh	0.039295	0.0733483	0.0567001	1.8666	1.44293	0.546376	-6.56716e-08	7.43995e-08	-0.882688	1
S.p.C-left	width	humanBrainEnh	0.039295	0.102063	0.101632	2.59734	2.58639	0.5311	-2.55836e-08	5.75458e-08	-0.444579	1
S.T.s-left	width	humanBrainEnh	0.039295	0.110143	0.0509158	2.80297	1.29573	0.147569	-4.55345e-08	5.86291e-08	-0.776654	1
S.T.s-right	width	humanBrainEnh	0.039295	0.133352	0.0580967	3.39362	1.47847	0.101634	-2.04105e-08	6.2516e-08	-0.326485	0.914704

[truncated: 7 more sheets: Table S8, Table S9, Table S10, Table S11, Table S12, Table S13, Table S14]
